# Supplementary material for: AxioSAFE: an accessible, semi-automatic filtering tool for the curation of genotyping datasets
Source: Bioinform Adv. 2026 Feb 19;6(1):vbag062. doi: 10.1093/bioadv/vbag062 (PMC12967218; doi:10.1093/bioadv/vbag062)
Supplement: vbag062_Supplementary_Data [file vbag062_supplementary_data.zip]

Archive with 4 entries (4 files):
- Supplementary Table 3.xlsx
- SPINA-et-al-AXIOSAFE-SUPPLEMENTARY-FILE-1-REVIEWED-VERSION.pdf
- Supplementary Table 1.xlsx
- Supplementary Table 2.xlsx
