# Supplementary material for: AxioSAFE: an accessible, semi-automatic filtering tool for the curation of genotyping datasets
Source: Bioinform Adv. 2026 Feb 19;6(1):vbag062. doi: 10.1093/bioadv/vbag062 (PMC12967218; doi:10.1093/bioadv/vbag062)
Supplement: vbag062_Supplementary_Data [file vbag062_supplementary_data.zip › Supplementary Table 3.xlsx]

## Sheet: Foglio1
SNP IDs	Axiom IDs		LEGEND
SNP_FB_0411238	AX-115183056		List of the 10321 from the (Volk et al. 2022) work, accessed via the Data Availability statement link resource for this paper.
SNP_FB_0411240	AX-115183057		SNP IDs: original SNP IDs for the 480K SNP array
SNP_FB_0411246	AX-115183058		Axiom IDs: SNP IDs used in the Axiom genotyping software and AxioSAFE.
SNP_FB_0400922	AX-115191868		Note: of the 10321 SNPs of the robust set, only 10315 had Axiom IDs available in the metadata used for this work. The missing SNPs are reported with the placeholder "NA" value for "Axiom IDs" in this table.
SNP_FB_1079904	AX-115183816
RosBREEDSNP_SNP_TC_3094248_Lg1_02894_MAF50_285661_exon1	AX-105194594
RosBREEDSNP_SNP_GA_3099492_Lg1_02894_MAF40_411283_exon1	AX-105210298
SNP_FB_0313817	AX-115190173
SNP_FB_1089803	AX-115193623
SNP_FB_1089798	AX-115193622
SNP_FB_0400909	AX-115191863
SNP_FB_0400916	AX-115191865
SNP_FB_0400919	AX-115191866
SNP_FB_0400921	AX-115191867
SNP_FB_1079977	AX-115183009
RosBREEDSNP_SNP_AC_180528_Lg1_00288_MAF40_302606_exon1	AX-115183017
RosBREEDSNP_SNP_AC_121548_Lg1_00288_MAF30_MDP0000151845_exon1	AX-115182158
SNP_FB_0409694	AX-115183010
SNP_FB_0409675	AX-115183005
SNP_FB_0409674	AX-115183004
SNP_FB_0197405	AX-115188005
SNP_FB_0197414	AX-115188007
SNP_FB_0197767	AX-115188022
SNP_FB_0530079	AX-115193621
SNP_FB_0530074	AX-115193620
SNP_FB_0530061	AX-115193618
SNP_FB_0530057	AX-115193617
SNP_FB_0530056	AX-115193616
SNP_FB_0530052	AX-115193615
SNP_FB_0530049	AX-115193614
SNP_FB_1035153	AX-115198299
SNP_FB_0764324	AX-115198405
SNP_FB_1111607	AX-115190574
SNP_FB_1111605	AX-115190573
SNP_FB_0463466	AX-115192359
SNP_FB_0463467	AX-115192360
SNP_FB_0953652	AX-115192176
SNP_FB_0953660	AX-115192177
SNP_FB_0464008	AX-115192365
SNP_FB_0464018	AX-115192367
SNP_FB_0464035	AX-115192368
SNP_FB_0464041	AX-115192369
SNP_FB_0464048	AX-115192371
SNP_FB_0411217	AX-115183055
SNP_FB_0411213	AX-115183053
SNP_FB_0411211	AX-115183052
SNP_FB_0411206	AX-115183051
SNP_FB_1099420	AX-115197049
SNP_FB_0673800	AX-115196557
SNP_FB_0673806	AX-115196559
SNP_FB_0673808	AX-115196560
SNP_FB_0673809	AX-115196561
SNP_FB_1004090	AX-115196070
SNP_FB_1004093	AX-115196072
SNP_FB_0411310	AX-115183060
SNP_FB_0411306	AX-115183059
SNP_FB_0938917	AX-115183085
SNP_FB_1114742	AX-115193430
SNP_FB_1114723	AX-115193429
SNP_FB_1114722	AX-115193428
SNP_FB_1114720	AX-115193427
SNP_FB_0976787	AX-115193920
SNP_FB_1021088	AX-115197558
SNP_FB_1021087	AX-115197557
SNP_FB_1021083	AX-115197555
SNP_FB_1099992	AX-115197214
SNP_FB_0411478	AX-115183076
SNP_FB_0411487	AX-115183079
SNP_FB_0411488	AX-115183080
RosBREEDSNP_SNP_AG_4746500_Lg1_MDP0000213515_MAF40_MDP0000213515_exon1	AX-105175417
SNP_FB_0411491	AX-115183081
SNP_FB_0411493	AX-115183082
SNP_FB_0939068	AX-115183132
SNP_FB_0939067	AX-115183131
SNP_FB_0411703	AX-115183092
SNP_FB_0411700	AX-115183091
SNP_FB_0411698	AX-115183090
SNP_FB_0411697	AX-115183089
GDsnp00152	AX-105213594
SNP_FB_0415504	AX-115183136
SNP_FB_0415516	AX-115183138
SNP_FB_0415526	AX-115183139
SNP_FB_0671576	AX-115196528
GDsnp02428	AX-115182106
SNP_FB_0416997	AX-115183161
SNP_FB_0417007	AX-115183164
RosBREEDSNP_SNP_AC_8789324_Lg1_02428_MAF30_21164_exon1	AX-105209977
SNP_FB_1108202	AX-115185679
SNP_FB_0079718	AX-115185556
SNP_FB_0079717	AX-115185555
SNP_FB_0079713	AX-115185554
SNP_FB_0079708	AX-115185553
SNP_FB_0418563	AX-115183206
SNP_FB_0418565	AX-115183207
SNP_FB_0418576	AX-115183208
SNP_FB_0418586	AX-115183210
SNP_FB_0418589	AX-115183211
RosBREEDSNP_SNP_TC_9351463_Lg1_00703_MAF20_MDP0000661406_exon4	AX-115182919
SNP_FB_0417197	AX-115183171
SNP_FB_0417203	AX-115183172
GDsnp02580	AX-115183175
SNP_FB_0417208	AX-115183174
SNP_FB_0948172	AX-115192078
SNP_FB_0948167	AX-115192077
SNP_FB_0448220	AX-115192076
SNP_FB_0448193	AX-115192072
SNP_FB_0448192	AX-115192071
SNP_FB_0448191	AX-115192070
RosBREEDSNP_SNP_TC_11532952_Lg1_01815_MAF50_1682832_exon5	AX-105221855
RosBREEDSNP_SNP_AG_11508677_Lg1_01815_MAF50_1661682_exon1	AX-105214099
GDsnp01815	AX-105203583
RosBREEDSNP_SNP_GA_11499061_Lg1_01815_MAF30_516837_exon4	AX-115182568
RosBREEDSNP_SNP_GA_11485470_Lg1_01815_MAF20_864893_exon1	AX-105194774
SNP_FB_0419289	AX-115183224
SNP_FB_0419285	AX-115183221
SNP_FB_0419751	AX-115183232
SNP_FB_0419753	AX-115183234
SNP_FB_0419754	AX-115183235
GDsnp00420	AX-105201127
RosBREEDSNP_SNP_CT_12194485_Lg1_00420_MAF40_1648508_exon1	AX-115183240
SNP_FB_0420063	AX-115183243
RosBREEDSNP_SNP_TC_12382050_Lg1_02334_MAF40_MDP0000219571_exon3	AX-115182790
SNP_FB_0937887	AX-115192044
SNP_FB_0937902	AX-115192046
SNP_FB_0937905	AX-115192047
SNP_FB_0937906	AX-115192048
SNP_FB_0420924	AX-115183261
RosBREEDSNP_SNP_GA_13037789_Lg1_01494_MAF30_840712_exon1	AX-105218373
SNP_FB_0420898	AX-115183258
SNP_FB_0420896	AX-115183257
SNP_FB_0420895	AX-115183256
SNP_FB_0420891	AX-115183255
SNP_FB_0420881	AX-115183253
SNP_FB_0420880	AX-115183252
SNP_FB_0420170	AX-115183251
SNP_FB_0420150	AX-115183250
SNP_FB_0420130	AX-115183248
SNP_FB_0420129	AX-115183247
SNP_FB_0420128	AX-115183246
SNP_FB_0421614	AX-115183270
SNP_FB_0421620	AX-115183271
SNP_FB_0421625	AX-115183272
SNP_FB_0421635	AX-115183274
RosBREEDSNP_SNP_CT_14001081_Lg1_01889_MAF20_MDP0000824791_exon1	AX-105183063
GDsnp01889	AX-115182080
RosBREEDSNP_SNP_TG_14148062_Lg1_01058_MAF10_1670627_exon2	AX-105202765
RosBREEDSNP_SNP_AG_14154922_Lg1_01058_MAF30_1682312_exon1	AX-115181774
SNP_FB_0422075	AX-115183277
SNP_FB_0422076	AX-115183278
SNP_FB_0422078	AX-115183279
SNP_FB_0422079	AX-115183280
SNP_FB_0422080	AX-115183281
SNP_FB_0422081	AX-115183282
SNP_FB_0941503	AX-115183314
SNP_FB_0941510	AX-115183316
SNP_FB_0423029	AX-115183284
RosBREEDSNP_SNP_GA_14519247_Lg1_RosCOS2921_MAF50_476406_exon1	AX-115183287
RosBREEDSNP_SNP_AG_14529153_Lg1_RosCOS2921_MAF30_59140_exon1	AX-115182219
RosBREEDSNP_SNP_GA_14545022_Lg1_RosCOS2921_MAF10_504165_exon1	AX-105176324
RosBREEDSNP_SNP_TG_14699213_Lg1_RosCOS1779_MAF50_MDP0000321447_exon9	AX-105185012
RosBREEDSNP_SNP_CT_14708397_Lg1_RosCOS1779_MAF40_343966_exon1	AX-105218242
SNP_FB_1080637	AX-115183166
SNP_FB_1080640	AX-115183167
SNP_FB_1080641	AX-115183168
GDsnp01500	AX-105193413
RosBREEDSNP_SNP_TC_14798027_Lg1_01500_MAF50_67147_exon1	AX-105214444
SNP_FB_0423612	AX-115183294
SNP_FB_0423614	AX-115183295
SNP_FB_0423615	AX-115183296
SNP_FB_0423617	AX-115183297
SNP_FB_0423624	AX-115183300
SNP_FB_0423631	AX-115183301
SNP_FB_0423637	AX-115183302
SNP_FB_0974443	AX-115193813
SNP_FB_0424557	AX-115183320
SNP_FB_0424562	AX-115183322
SNP_FB_0425611	AX-115183342
RosBREEDSNP_SNP_AC_16467823_Lg1_00107_MAF20_MDP0000182344_exon2	AX-115183346
RosBREEDSNP_SNP_GA_16501559_Lg1_00107_MAF30_1618955_exon2	AX-115181776
SNP_FB_1010756	AX-115196594
SNP_FB_1010747	AX-115196593
GDsnp02538	AX-115182109
SNP_FB_0497574	AX-115192953
RosBREEDSNP_SNP_AG_17233926_Lg1_RosCOS3372_MAF30_1683554_exon2	AX-115183368
SNP_FB_0426233	AX-115183370
RosBREEDSNP_SNP_AG_17236158_Lg1_RosCOS3372_MAF30_45786_exon1	AX-115183372
RosBREEDSNP_SNP_GA_17238705_Lg1_RosCOS3372_MAF10_180981_exon1	AX-115183373
SNP_FB_0426240	AX-115183371
RosBREEDSNP_SNP_CT_17242135_Lg1_RosCOS3372_MAF20_616940_exon1	AX-105199878
RosBREEDSNP_SNP_CT_17245435_Lg1_RosCOS3372_MAF10_1674115_exon1	AX-115182448
SNP_FB_0942698	AX-115183362
SNP_FB_0942704	AX-115183364
SNP_FB_1113057	AX-115183586
SNP_FB_0942979	AX-115183375
SNP_FB_0942990	AX-115183377
SNP_FB_0942992	AX-115183378
RosBREEDSNP_SNP_GT_17869158_Lg1_00440_MAF30_MDP0000190950_exon2	AX-115183397
SNP_FB_0427291	AX-115183392
RosBREEDSNP_SNP_TC_17871172_Lg1_00440_MAF30_1636772_exon2	AX-105213601
RosBREEDSNP_SNP_CT_17876384_Lg1_00440_MAF10_360249_exon1	AX-105193827
RosBREEDSNP_SNP_GA_17878675_Lg1_00440_MAF10_1638976_exon6	AX-105204563
RosBREEDSNP_SNP_TG_17880738_Lg1_00440_MAF20_944294_exon1	AX-115182932
RosBREEDSNP_SNP_AC_17882923_Lg1_00440_MAF40_1646533_exon1	AX-105209514
RosBREEDSNP_SNP_TC_17912183_Lg1_00440_MAF40_1634418_exon1	AX-115182811
SNP_FB_0427457	AX-115183398
SNP_FB_0427459	AX-115183399
SNP_FB_0427463	AX-115183400
RosBREEDSNP_SNP_CT_17921038_Lg1_00440_MAF50_527792_exon4	AX-105194058
SNP_FB_0427470	AX-115183402
SNP_FB_0427472	AX-115183403
SNP_FB_0427473	AX-115183404
SNP_FB_0427794	AX-115183405
RosBREEDSNP_SNP_GT_18064090_Lg1_01783_MAF50_708296_exon1	AX-115182739
RosBREEDSNP_SNP_AG_18067488_Lg1_01783_MAF40_MDP0000211915_exon1	AX-105211289
RosBREEDSNP_SNP_GA_18093819_Lg1_01783_MAF10_1653849_exon8	AX-115182600
SNP_FB_0428218	AX-115183409
SNP_FB_0428254	AX-115183415
GDsnp00183	AX-115181965
RosBREEDSNP_SNP_GT_18719697_Lg1_00183_MAF20_MDP0000284030_exon1	AX-105204155
SNP_FB_0429189	AX-115183451
SNP_FB_0429181	AX-115183449
SNP_FB_0429180	AX-115183448
RosBREEDSNP_SNP_GA_18791535_Lg1_02731_MAF40_MDP0000186097_exon1	AX-115182605
RosBREEDSNP_SNP_CT_18794918_Lg1_02731_MAF30_1632516_exon5	AX-115182455
SNP_FB_0428718	AX-115183417
SNP_FB_0428720	AX-115183418
SNP_FB_0428721	AX-115183419
SNP_FB_0428723	AX-115183420
SNP_FB_0428726	AX-115183422
SNP_FB_0428728	AX-115183423
GDsnp02731	AX-105193336
SNP_FB_0428750	AX-115183424
GDsnp02302	AX-105220318
SNP_FB_0429975	AX-115183466
SNP_FB_0429978	AX-115183467
RosBREEDSNP_SNP_TC_20951649_Lg1_02302_MAF50_MDP0000470227_exon1	AX-115183475
SNP_FB_0429980	AX-115183468
SNP_FB_0429981	AX-115183469
SNP_FB_0429982	AX-115183470
SNP_FB_0429988	AX-115183471
SNP_FB_0429994	AX-115183472
SNP_FB_0430001	AX-115183474
SNP_FB_0429278	AX-115183456
SNP_FB_0429307	AX-115183463
SNP_FB_0431172	AX-115183496
SNP_FB_0431171	AX-115183495
GDsnp00250	AX-105182293
SNP_FB_0431160	AX-115183493
SNP_FB_0431150	AX-115183490
SNP_FB_0943711	AX-115183577
SNP_FB_0943710	AX-115183576
SNP_FB_0943679	AX-115183572
RosBREEDSNP_SNP_CT_25721098_Lg1_00087_MAF10_755773_exon1	AX-115182478
SNP_FB_0943493	AX-115183568
SNP_FB_0943480	AX-115183566
SNP_FB_0430261	AX-115183485
RosBREEDSNP_SNP_CA_21327009_Lg1_02518_MAF40_1678261_exon1	AX-105202590
SNP_FB_0430240	AX-115183479
SNP_FB_0430238	AX-115183477
GDsnp02518	AX-105214844
RosBREEDSNP_SNP_AG_21291785_Lg1_02518_MAF30_1687981_exon1	AX-105209039
RosBREEDSNP_SNP_TC_21289759_Lg1_02518_MAF20_1636950_exon6	AX-105176661
SNP_FB_0432789	AX-115183522
SNP_FB_0432792	AX-115183524
SNP_FB_0432796	AX-115183525
RosBREEDSNP_SNP_CT_23134240_Lg1_109586__109586_exon1	AX-105211718
SNP_FB_0432803	AX-115183527
SNP_FB_0433265	AX-115183529
SNP_FB_0433269	AX-115183532
SNP_FB_0433272	AX-115183533
SNP_FB_0433278	AX-115183535
SNP_FB_0433285	AX-115183537
SNP_FB_0433287	AX-115183538
RosBREEDSNP_SNP_GA_35787897_Lg1_241489_MAF30_241489_exon1	AX-105182050
SNP_FB_0250486	AX-115189112
SNP_FB_0945105	AX-115183582
SNP_FB_0435779	AX-115183614
RosBREEDSNP_SNP_TC_26256055_Lg1_00674_MAF30_968230_exon1	AX-105199885
GDsnp00674	AX-105209396
RosBREEDSNP_SNP_TG_26262680_Lg1_00674_MAF40_1669479_exon3	AX-105198916
SNP_FB_0436472	AX-115183618
SNP_FB_0436482	AX-115183619
SNP_FB_0436483	AX-115183620
SNP_FB_0436484	AX-115183621
SNP_FB_0436487	AX-115183622
SNP_FB_0436495	AX-115183625
GDsnp00107	AX-105197499
SNP_FB_0436910	AX-115183626
SNP_FB_0436912	AX-115183627
SNP_FB_0436914	AX-115183628
SNP_FB_0436917	AX-115183629
SNP_FB_0436919	AX-115183630
SNP_FB_0436921	AX-115183631
RosBREEDSNP_SNP_AG_26729463_Lg1_01228_MAF30_459491_exon1	AX-105202077
SNP_FB_0436926	AX-115183632
SNP_FB_0436927	AX-115183633
RosBREEDSNP_SNP_GT_26734911_Lg1_01228_MAF50_MDP0000236938_exon8	AX-105207683
SNP_FB_0436943	AX-115183636
SNP_FB_1072551	AX-115190519
RosBREEDSNP_SNP_AG_26743462_Lg1_01228_MAF20_477610_exon1	AX-105176375
SNP_FB_0437642	AX-115183637
SNP_FB_0437644	AX-115183638
SNP_FB_0437661	AX-115183640
RosBREEDSNP_SNP_AG_27060614_Lg1_01693_MAF40_1665698_exon2	AX-105177307
SNP_FB_0437662	AX-115183641
SNP_FB_0437666	AX-115183642
SNP_FB_0437669	AX-115183643
SNP_FB_0437680	AX-115183644
SNP_FB_0437687	AX-115183646
SNP_FB_0437692	AX-115183647
RosBREEDSNP_SNP_AG_27095198_Lg1_01693_MAF30_332314_exon1	AX-115182268
GDsnp01693	AX-115182062
SNP_FB_0945847	AX-115183604
SNP_FB_0945848	AX-115183605
SNP_FB_0945902	AX-115183610
SNP_FB_0945897	AX-115183609
SNP_FB_0438233	AX-115183662
SNP_FB_0438227	AX-115183660
SNP_FB_0438222	AX-115183659
SNP_FB_0438220	AX-115183658
SNP_FB_0438218	AX-115183657
SNP_FB_0439106	AX-115183687
SNP_FB_0439095	AX-115183686
SNP_FB_0439071	AX-115183681
SNP_FB_0439066	AX-115183680
SNP_FB_0439065	AX-115183679
SNP_FB_0439060	AX-115183678
SNP_FB_0439059	AX-115183677
RosBREEDSNP_SNP_GA_29128835_Lg1_10005_MAF10_326880_exon1	AX-115182639
Rvi6_42M10SP6_R193	AX-115182989
RosBREEDSNP_SNP_TC_29120475_Lg1_10005_MAF20_486377_exon2	AX-105177782
SNP_FB_0440719	AX-115183706
SNP_FB_0440721	AX-115183707
SNP_FB_0440723	AX-115183708
RosBREEDSNP_SNP_AC_30246914_Lg1_CXE4_MAF50_MDP0000473154_exon2	AX-105217416
SNP_FB_0441006	AX-115183713
GDsnp00782	AX-105177849
SNP_FB_0441008	AX-115183714
SNP_FB_0441010	AX-115183715
SNP_FB_0441015	AX-115183716
SNP_FB_0441017	AX-115183717
SNP_FB_0441428	AX-115183726
SNP_FB_0441431	AX-115183727
SNP_FB_0441434	AX-115183728
MdSOC1-like	AX-105223382
SNP_FB_0442048	AX-115183736
RosBREEDSNP_SNP_GA_31359482_Lg1_327822_MAF50_327822_exon5	AX-115183741
SNP_FB_0442328	AX-115183742
RosBREEDSNP_SNP_GA_31531477_Lg1_327214_MAF40_327214_exon1	AX-105203121
SNP_FB_0442341	AX-115183744
SNP_FB_0442342	AX-115183745
RosBREEDSNP_SNP_AG_31626705_Lg1_00583_MAF40_MDP0000288458_exon4	AX-105223055
RosBREEDSNP_SNP_CT_31642444_Lg1_00583_MAF50_178942_exon1	AX-115182497
SNP_FB_0442475	AX-115183748
RosBREEDSNP_SNP_CA_31659789_Lg1_00583_MAF20_422814_exon1	AX-105223299
SNP_FB_0442482	AX-115183751
SNP_FB_0442483	AX-115183752
RosBREEDSNP_SNP_CT_31681861_Lg1_00583_MAF30_1623756_exon3	AX-105211475
MdBFTb	AX-115182116
RosBREEDSNP_SNP_GT_31736288_Lg1_325795_MAF20_325795_exon2	AX-115182758
RosBREEDSNP_SNP_CT_31941783_Lg1_RosCOS2794_MAF10_1683106_exon1	AX-105183643
SNP_FB_0442966	AX-115183755
SNP_FB_0442968	AX-115183756
RosBREEDSNP_SNP_GA_31945251_Lg1_RosCOS2794_MAF40_1665084_exon1	AX-115183759
SNP_FB_0444693	AX-115183784
SNP_FB_0444698	AX-115183785
SNP_FB_0444707	AX-115183789
SNP_FB_0946982	AX-115183805
SNP_FB_0946984	AX-115183806
SNP_FB_0946989	AX-115183807
SNP_FB_0947004	AX-115183810
SNP_FB_0947015	AX-115183811
SNP_FB_0445358	AX-115183793
SNP_FB_0445359	AX-115183794
SNP_FB_0445360	AX-115183795
SNP_FB_0445366	AX-115183796
SNP_FB_0445367	AX-115183797
RosBREEDSNP_SNP_TC_34421998_Lg1_19307__19307_exon2	AX-115182870
RosBREEDSNP_SNP_TC_34439805_Lg1_02371_MAF40_MDP0000282186_exon3	AX-115182871
RosBREEDSNP_SNP_AG_34453757_Lg1_02371_MAF20_MDP0000286439_exon1	AX-105193514
RosBREEDSNP_SNP_CT_34470881_Lg1_02371_MAF20_566613_exon1	AX-105196326
SNP_FB_0445935	AX-115183801
SNP_FB_0445936	AX-115183802
SNP_FB_0445938	AX-115183803
SNP_FB_0445939	AX-115183804
GDsnp02371	AX-115182105
RosBREEDSNP_SNP_AC_34510440_Lg1_02371_MAF50_1642607_exon7	AX-105193836
SNP_FB_0446516	AX-115183814
SNP_FB_0446904	AX-115183818
SNP_FB_0446917	AX-115183820
SNP_FB_0446918	AX-115183821
RosBREEDSNP_SNP_AG_35192538_Lg1_00495_MAF30_MDP0000302199_exon5	AX-105207802
SNP_FB_0446920	AX-115183822
SNP_FB_0446921	AX-115183823
RosBREEDSNP_SNP_TC_35195077_Lg1_00495_MAF20_MDP0000302199_exon8	AX-105217276
RosBREEDSNP_SNP_CT_35199556_Lg1_00495_MAF20_1626251_exon1	AX-105206276
RosBREEDSNP_SNP_CT_35202609_Lg1_00495_MAF50_361322_exon1	AX-115182513
SNP_FB_0447033	AX-115183827
SNP_FB_0447040	AX-115183829
SNP_FB_0447061	AX-115183833
GDsnp00583	AX-115181991
SNP_FB_0947619	AX-115183851
SNP_FB_0947635	AX-115183855
SNP_FB_0947636	AX-115183856
SNP_FB_0947641	AX-115183857
SNP_FB_1082423	AX-115183426
SNP_FB_1082431	AX-115183428
SNP_FB_1082432	AX-115183429
SNP_FB_1082449	AX-115183433
SNP_FB_0447349	AX-115183838
SNP_FB_0447350	AX-115183839
SNP_FB_0447351	AX-115183840
GDsnp02092	AX-105174311
RosBREEDSNP_SNP_TC_35468899_Lg1_02092_MAF50_138030_exon2	AX-115181778
SNP_FB_0447581	AX-115183842
RosBREEDSNP_SNP_TC_35616825_Lg1_MDP0000950316_MAF30_MDP0000950316_exon2	AX-115183847
RosBREEDSNP_SNP_GA_35617576_Lg1_MDP0000950316_MAF20_MDP0000950316_exon3	AX-105201868
RosBREEDSNP_SNP_GA_35621874_Lg1_MDP0000950316_MAF20_MDP0000950316_exon17	AX-105206355
SNP_FB_0947830	AX-115183861
SNP_FB_0947841	AX-115183864
SNP_FB_0947842	AX-115183865
SNP_FB_0947843	AX-115183866
SNP_FB_0947848	AX-115183867
SNP_FB_0947856	AX-115183868
RosBREEDSNP_SNP_CA_35939850_Lg1_12966_MAF20_12966_exon1	AX-105194997
SNP_FB_0448111	AX-105191259
SNP_FB_0448114	AX-115183848
SNP_FB_0448118	AX-115183849
SNP_FB_0948090	AX-115183869
SNP_FB_0948091	AX-115183870
SNP_FB_0948100	AX-115183872
SNP_FB_0449393	AX-115192091
SNP_FB_0449395	AX-115192092
SNP_FB_0449396	AX-115192093
SNP_FB_0948507	AX-115192090
SNP_FB_1082837	AX-115193073
RosBREEDSNP_SNP_TC_1219423_Lg2_00348_MAF20_1649423_exon1	AX-115182786
RosBREEDSNP_SNP_TC_1229074_Lg2_01134_MAF10_1625597_exon3	AX-115182787
RosBREEDSNP_SNP_CT_1237816_Lg2_01134_MAF20_1625352_exon1	AX-105217702
RosBREEDSNP_SNP_AG_1241012_Lg2_01134_MAF30_215646_exon1	AX-115182212
SNP_FB_0450001	AX-115192096
SNP_FB_0450005	AX-115192097
RosBREEDSNP_SNP_TG_1270705_Lg2_01134_MAF10_484985_exon2	AX-115192104
SNP_FB_0450010	AX-115192099
RosBREEDSNP_SNP_CT_1272762_Lg2_01134_MAF50_617054_exon1	AX-105218094
GDsnp01134	AX-105210843
SNP_FB_0450019	AX-115192102
SNP_FB_0450024	AX-115192103
RosBREEDSNP_SNP_GA_1278998_Lg2_01134_MAF30_MDP0000233214_exon4	AX-105205383
RosBREEDSNP_SNP_GA_1285091_Lg2_01134_MAF50_864622_exon1	AX-105185222
SNP_FB_0450656	AX-115192106
SNP_FB_0450661	AX-115192108
SNP_FB_0450663	AX-115192109
SNP_FB_0450665	AX-115192110
SNP_FB_0450669	AX-115192111
SNP_FB_0450673	AX-115192113
SNP_FB_0450676	AX-115192114
SNP_FB_0450690	AX-115192115
SNP_FB_0460363	AX-115192291
SNP_FB_0460377	AX-115192294
SNP_FB_0460384	AX-115192295
SNP_FB_0460395	AX-115192297
RosBREEDSNP_SNP_AG_1869486_Lg2_01735_MAF20_477197_exon1	AX-105216674
SNP_FB_0451021	AX-115192121
SNP_FB_0451026	AX-115192123
RosBREEDSNP_SNP_GT_1877053_Lg2_01735_MAF40_554134_exon1	AX-115192124
RosBREEDSNP_SNP_AG_1908444_Lg2_01735_MAF50_979810_exon1	AX-105175414
RosBREEDSNP_SNP_TC_1910740_Lg2_01735_MAF10_458777_exon1	AX-105176431
RosBREEDSNP_SNP_TG_1926287_Lg2_01735_MAF50_1659427_exon1	AX-105186504
RosBREEDSNP_SNP_GA_1958621_Lg2_AAT1_MAF20_1677156_exon1	AX-105191497
RosBREEDSNP_SNP_CA_1964290_Lg2_AAT1_MAF30_MDP0000307571_exon2	AX-115182385
RosBREEDSNP_SNP_GA_1979331_Lg2_AAT1_MAF50_MDP0000307573_exon4	AX-105208487
SNP_FB_0451339	AX-115192131
SNP_FB_0451346	AX-115192132
SNP_FB_0451351	AX-115192133
SNP_FB_0451356	AX-115192134
SNP_FB_0451368	AX-115192135
RosBREEDSNP_SNP_GA_2408882_Lg2_01565_MAF40_MDP0000189794_exon1	AX-105177901
SNP_FB_0452018	AX-115192140
SNP_FB_0452019	AX-115192141
SNP_FB_0452022	AX-115192143
RosBREEDSNP_SNP_CT_2425858_Lg2_01565_MAF50_1673213_exon1	AX-105195586
GDsnp01565	AX-105195759
SNP_FB_0452358	AX-115192146
SNP_FB_0452368	AX-115192148
SNP_FB_0452371	AX-115192149
SNP_FB_0452379	AX-115192150
SNP_FB_0452383	AX-115192151
SNP_FB_0452388	AX-115192152
SNP_FB_0452407	AX-115192154
SNP_FB_0452865	AX-115192164
RosBREEDSNP_SNP_TG_2987146_Lg2_RosCOS2955_MAF20_1632390_exon5	AX-105181680
SNP_FB_0452878	AX-115192165
SNP_FB_0452893	AX-115192166
RosBREEDSNP_SNP_GA_2995367_Lg2_RosCOS2955_MAF20_1629016_exon2	AX-105222116
SNP_FB_0949693	AX-115192155
SNP_FB_1083115	AX-115193120
SNP_FB_1083118	AX-115193121
SNP_FB_1083121	AX-115193122
SNP_FB_1083123	AX-115193123
SNP_FB_1083130	AX-115193125
SNP_FB_1083131	AX-115193126
SNP_FB_1083133	AX-115193128
SNP_FB_1083134	AX-115193129
SNP_FB_1083139	AX-115193130
RosBREEDSNP_SNP_GT_3252639_Lg2_RosCOS1998_MAF10_445039_exon1	AX-105197430
RosBREEDSNP_SNP_CT_3273690_Lg2_RosCOS1998_MAF30_67740_exon1	AX-105188525
SNP_FB_0949978	AX-115192167
SNP_FB_0949979	AX-115192168
SNP_FB_0949981	AX-115192170
SNP_FB_0949989	AX-115192172
SNP_FB_0950003	AX-115192174
RosBREEDSNP_SNP_GA_3428296_Lg2_01641_MAF50_MDP0000244230_exon9	AX-105186007
GDsnp01641	AX-105218972
RosBREEDSNP_SNP_AG_3463154_Lg2_01641_MAF30_MDP0000943030_exon1	AX-115182294
SNP_FB_1083196	AX-115193132
SNP_FB_1083197	AX-115193133
SNP_FB_1083199	AX-115193134
SNP_FB_1083203	AX-115193136
SNP_FB_1083204	AX-115193137
Rvi4_region3_K9356	AX-115182983
Rvi4_region3_K9367	AX-115182984
RosBREEDSNP_SNP_GT_4012052_Lg2_01476_MAF30_143988_exon1	AX-105214587
SNP_FB_0454637	AX-115192195
RosBREEDSNP_SNP_TC_4030165_Lg2_01476_MAF50_MDP0000298759_exon1	AX-115182895
SNP_FB_0454643	AX-115192196
SNP_FB_0454647	AX-115192197
RosBREEDSNP_SNP_TC_4045153_Lg2_01476_MAF40_MDP0000283610_exon27	AX-105180996
Vr2_9C10T7_Y111	AX-115182999
GDsnp01476	AX-115182042
SNP_FB_0950382	AX-115192188
RosBREEDSNP_SNP_CT_4173601_Lg2_00203_MAF20_405292_exon1	AX-115182526
RosBREEDSNP_SNP_AG_4176344_Lg2_00203_MAF50_1638544_exon5	AX-115182319
RosBREEDSNP_SNP_GA_4194273_Lg2_00203_MAF30_436930_exon1	AX-115182683
SNP_FB_0455065	AX-115192200
SNP_FB_0455066	AX-115192201
SNP_FB_0455073	AX-115192203
SNP_FB_0455077	AX-115192204
SNP_FB_0455078	AX-115192205
SNP_FB_0455080	AX-115192206
SNP_FB_0455086	AX-115192207
SNP_FB_0455094	AX-115192209
RosBREEDSNP_SNP_AG_4227094_Lg2_00203_MAF50_MDP0000251579_exon2	AX-105215579
SNP_FB_1083233	AX-115193139
SNP_FB_1083237	AX-115193140
SNP_FB_1083242	AX-115193142
RosBREEDSNP_SNP_TG_4345275_Lg2_01945_MAF40_888400_exon1	AX-115182950
RosBREEDSNP_SNP_GA_4352570_Lg2_01945_MAF50_MDP0000276088_exon7	AX-115182684
RosBREEDSNP_SNP_GA_4373183_Lg2_01945_MAF10_1634079_exon4	AX-105186635
RosBREEDSNP_SNP_AG_4411200_Lg2_RosCOS2816_MAF20_176823_exon1	AX-115182321
RosBREEDSNP_SNP_GA_4554201_Lg2_MDP0000519575_MAF20_MDP0000519575_exon1	AX-105221648
SNP_FB_0455794	AX-115192216
SNP_FB_0455797	AX-115192217
SNP_FB_0455806	AX-115192219
SNP_FB_0455810	AX-115192220
SNP_FB_0456226	AX-115192229
SNP_FB_0456228	AX-115192230
RosBREEDSNP_SNP_AC_4873695_Lg2_RosCOS3565_MAF30_1663792_exon1	AX-115192228
SNP_FB_0456233	AX-115192231
SNP_FB_0950607	AX-115192223
RosBREEDSNP_SNP_GA_4895867_Lg2_RosCOS3565_MAF20_MDP0000203071_exon11	AX-115192232
SNP_FB_0950614	AX-115192224
SNP_FB_0950619	AX-115192225
SNP_FB_0950621	AX-115192226
RosBREEDSNP_SNP_GA_5074647_Lg2_00077_MAF40_1649337_exon1	AX-105196685
GDsnp00077	AX-105184990
SNP_FB_0456718	AX-115192235
RosBREEDSNP_SNP_GA_5083524_Lg2_00077_MAF10_1657011_exon1	AX-115192244
SNP_FB_0456724	AX-115192236
SNP_FB_0456727	AX-115192237
SNP_FB_0456731	AX-115192238
SNP_FB_0456732	AX-115192239
SNP_FB_0456733	AX-115192240
SNP_FB_0456743	AX-115192243
RosBREEDSNP_SNP_GA_5335844_Lg2_00158_MAF50_MDP0000223169_exon3	AX-115182693
SNP_FB_0457219	AX-115192248
SNP_FB_0457233	AX-115192252
SNP_FB_0457262	AX-115192255
SNP_FB_1113562	AX-115192962
SNP_FB_1113571	AX-115192965
SNP_FB_1113577	AX-115192966
SNP_FB_1113583	AX-115192967
SNP_FB_1113585	AX-115192969
SNP_FB_1113586	AX-115192970
RosBREEDSNP_SNP_GA_5926620_Lg2_01663_MAF30_1632302_exon1	AX-115192265
RosBREEDSNP_SNP_GA_5931646_Lg2_01663_MAF10_144193_exon1	AX-105209543
SNP_FB_0458613	AX-115192266
SNP_FB_0458614	AX-115192267
SNP_FB_0458618	AX-115192269
RosBREEDSNP_SNP_CT_6261234_Lg2_00308_MAF40_MDP0000292425_exon4	AX-105208601
SNP_FB_0458637	AX-115192273
SNP_FB_0458644	AX-115192274
SNP_FB_0458664	AX-115192275
SNP_FB_1083541	AX-115193158
SNP_FB_1083547	AX-115193160
SNP_FB_1083561	AX-115193162
SNP_FB_1083564	AX-115193163
RosBREEDSNP_SNP_TG_6290792_Lg2_00308_MAF20_596831_exon1	AX-115182954
GDsnp00308	AX-105208465
RosBREEDSNP_SNP_CT_6466363_Lg2_01162_MAF20_484253_exon1	AX-105223784
RosBREEDSNP_SNP_CT_6473341_Lg2_01162_MAF40_1639321_exon2	AX-115182543
RosBREEDSNP_SNP_CA_6477411_Lg2_01162_MAF20_147931_exon1	AX-105195997
RosBREEDSNP_SNP_CT_6482710_Lg2_01162_MAF10_MDP0000231672_exon7	AX-105192899
RosBREEDSNP_SNP_AG_6499131_Lg2_01162_MAF30_862418_exon1	AX-105216265
RosBREEDSNP_SNP_TC_6567574_Lg2_00333_MAF20_MDP0000881125_exon1	AX-105200393
RosBREEDSNP_SNP_GA_6573609_Lg2_00333_MAF30_220959_exon1	AX-105199970
SNP_FB_0459462	AX-115192283
SNP_FB_1113871	AX-115193011
SNP_FB_1113873	AX-115193012
SNP_FB_1113880	AX-115193013
SNP_FB_1084022	AX-115193173
SNP_FB_1084024	AX-115193175
SNP_FB_1084031	AX-115193176
SNP_FB_1084033	AX-115193177
SNP_FB_1084034	AX-115193178
RosBREEDSNP_SNP_TC_7318523_Lg2_RosCOS718_MAF50_1679029_exon1	AX-105200987
SNP_FB_1084117	AX-115193182
SNP_FB_1084116	AX-115193181
SNP_FB_1084103	AX-115193179
GDsnp00505	AX-105197740
RosBREEDSNP_SNP_CT_7255188_Lg2_00505_MAF50_571945_exon1	AX-115182547
RosBREEDSNP_SNP_GA_7279497_Lg2_00505_MAF20_MDP0000886637_exon4	AX-115181859
RosBREEDSNP_SNP_AG_7300476_Lg2_RosCOS718_MAF10_522878_exon3	AX-105187186
RosBREEDSNP_SNP_TC_7302620_Lg2_RosCOS718_MAF20_1672533_exon2	AX-115182913
SNP_FB_0461479	AX-115192328
SNP_FB_0461755	AX-115192331
SNP_FB_0461757	AX-115192332
SNP_FB_0461758	AX-115192333
SNP_FB_0461769	AX-115192336
SNP_FB_0461770	AX-115192337
SNP_FB_0461772	AX-115192338
SNP_FB_0461773	AX-115192339
SNP_FB_0462357	AX-115192343
SNP_FB_0462359	AX-115192344
RosBREEDSNP_SNP_CT_8928904_Lg2_00407_MAF30_1636661_exon1	AX-115192346
RosBREEDSNP_SNP_TG_8922212_Lg2_00407_MAF40_779714_exon1	AX-105212136
RosBREEDSNP_SNP_AG_8936738_Lg2_00407_MAF50_483435_exon1	AX-105212688
RosBREEDSNP_SNP_AG_8945207_Lg2_00407_MAF30_284458_exon1	AX-115182360
SNP_FB_0597564	AX-115195006
SNP_FB_0597567	AX-115195007
RosBREEDSNP_SNP_AG_10654569_Lg2_01223_MAF40_MDP0000265378_exon1	AX-105212045
RosBREEDSNP_SNP_TC_10669023_Lg2_01223_MAF20_384631_exon2	AX-105194324
RosBREEDSNP_SNP_GA_10678809_Lg2_01223_MAF30_1669670_exon1	AX-105180990
SNP_FB_0953837	AX-115192162
GDsnp01223	AX-105183853
RosBREEDSNP_SNP_CA_9337414_Lg2_167070_MAF10_167070_exon1	AX-105205328
SNP_FB_0953388	AX-115192159
SNP_FB_0953394	AX-115192160
SNP_FB_0464926	AX-115192383
SNP_FB_1084296	AX-115192079
SNP_FB_1084305	AX-115192083
RosBREEDSNP_SNP_GT_11438433_Lg2_00159_MAF50_1633417_exon7	AX-115182726
RosBREEDSNP_SNP_CA_11451663_Lg2_00159_MAF50_331702_exon1	AX-115182369
SNP_FB_0465710	AX-115192384
SNP_FB_0465713	AX-115192385
SNP_FB_0465714	AX-115192386
SNP_FB_0465722	AX-115192388
SNP_FB_0465724	AX-115192389
SNP_FB_0465725	AX-115192390
RosBREEDSNP_SNP_TC_11509973_Lg2_01005_MAF30_504806_exon3	AX-105191755
SNP_FB_0465726	AX-115192391
SNP_FB_0465730	AX-115192393
SNP_FB_0465732	AX-115192394
RosBREEDSNP_SNP_TC_11512294_Lg2_01005_MAF50_791189_exon1	AX-105186293
RosBREEDSNP_SNP_TC_11544405_Lg2_01005_MAF10_1632826_exon1	AX-105196677
GDsnp01005	AX-115182022
SNP_FB_0466092	AX-115192395
SNP_FB_0466103	AX-115192397
GDsnp00614	AX-115192406
RosBREEDSNP_SNP_AG_11777704_Lg2_00614_MAF40_1665749_exon5	AX-115192407
SNP_FB_0466107	AX-115192398
SNP_FB_0466115	AX-115192402
SNP_FB_0466123	AX-115192403
RosBREEDSNP_SNP_GT_11799850_Lg2_00614_MAF50_MDP0000175404_exon2	AX-105216641
RosBREEDSNP_SNP_AG_11806852_Lg2_00614_MAF50_175518_exon1	AX-105191635
RosBREEDSNP_SNP_GA_11950668_Lg2_RosCOS2709_MAF40_1639624_exon2	AX-115182571
RosBREEDSNP_SNP_GA_11965366_Lg2_RosCOS2709_MAF20_MDP0000266475_exon2	AX-115182572
RosBREEDSNP_SNP_GT_11969851_Lg2_RosCOS2709_MAF30_1618610_exon1	AX-105183590
RosBREEDSNP_SNP_TC_11972340_Lg2_RosCOS2709_MAF40_889572_exon1	AX-105213485
RosBREEDSNP_SNP_TG_11993525_Lg2_RosCOS2709_MAF10_163123_exon1	AX-105209940
RosBREEDSNP_SNP_AC_11996518_Lg2_RosCOS2709_MAF30_1663531_exon1	AX-115182156
SNP_FB_0627911	AX-115195595
RosBREEDSNP_SNP_CT_13055225_Lg2_324795_MAF40_324795_exon2	AX-105207818
RosBREEDSNP_SNP_CT_12933833_Lg2_01552_MAF40_1644477_exon4	AX-105211773
GDsnp01552	AX-105196297
SNP_FB_0467398	AX-115192425
RosBREEDSNP_SNP_GA_12926120_Lg2_01552_MAF50_683506_exon1	AX-115192426
SNP_FB_0467387	AX-115192422
SNP_FB_0467379	AX-115192419
SNP_FB_0467378	AX-115192418
SNP_FB_0467373	AX-115192416
SNP_FB_0467370	AX-115192415
RosBREEDSNP_SNP_CT_12903929_Lg2_01552_MAF30_1660471_exon1	AX-105184515
SNP_FB_0954530	AX-115192213
SNP_FB_0954525	AX-115192212
SNP_FB_0954523	AX-115192211
RosBREEDSNP_SNP_CT_13641108_Lg2_00214_MAF40_MDP0000281231_exon6	AX-105192453
RosBREEDSNP_SNP_CT_13646169_Lg2_00214_MAF50_1635069_exon1	AX-115182437
RosBREEDSNP_SNP_TC_13673501_Lg2_00214_MAF30_MDP0000235958_exon9	AX-115182795
RosBREEDSNP_SNP_GT_13683046_Lg2_00214_MAF10_76634_exon1	AX-115182731
SNP_FB_0468392	AX-115192436
SNP_FB_0468393	AX-115192437
SNP_FB_0468399	AX-115192438
GDsnp00214	AX-115192440
SNP_FB_1084869	AX-115192125
SNP_FB_1084872	AX-115192127
SNP_FB_1084878	AX-115192128
RosBREEDSNP_SNP_CA_13921344_Lg2_248148__248148_exon1	AX-115182378
SNP_FB_0468895	AX-115192442
SNP_FB_0468907	AX-115192446
SNP_FB_0468911	AX-115192447
SNP_FB_0468913	AX-115192448
SNP_FB_0468919	AX-115192450
SNP_FB_0469340	AX-115192451
SNP_FB_0469341	AX-115192452
SNP_FB_0469344	AX-115192453
SNP_FB_0469345	AX-115192454
SNP_FB_0469356	AX-115192456
SNP_FB_0469362	AX-115192457
SNP_FB_0469366	AX-115192458
SNP_FB_0469367	AX-115192459
SNP_FB_0469368	AX-115192460
SNP_FB_0469373	AX-115192461
GDsnp00174	AX-105180413
SNP_FB_0469786	AX-115192464
RosBREEDSNP_SNP_CT_14484409_Lg2_00002_MAF40_219048_exon1	AX-115192468
SNP_FB_0469793	AX-115192467
RosBREEDSNP_SNP_CA_14512918_Lg2_00002_MAF20_577821_exon1	AX-115182379
GDsnp00002	AX-105196456
RosBREEDSNP_SNP_AG_14573434_Lg2_00987_MAF40_1674211_exon1	AX-115182221
RosBREEDSNP_SNP_GA_14588942_Lg2_00987_MAF30_1674484_exon1	AX-105192638
RosBREEDSNP_SNP_AG_14599407_Lg2_00987_MAF40_375341_exon1	AX-115182222
SNP_FB_0470609	AX-115192469
SNP_FB_0470613	AX-115192471
SNP_FB_0470616	AX-115192472
SNP_FB_0470617	AX-115192473
SNP_FB_0470620	AX-115192474
SNP_FB_0470622	AX-115192475
RosBREEDSNP_SNP_GA_15184323_Lg2_00222_MAF30_MDP0000298218_exon2	AX-105194100
RosBREEDSNP_SNP_CA_15211202_Lg2_00222_MAF10_MDP0000236750_exon9	AX-105190028
SNP_FB_0471065	AX-115192477
RosBREEDSNP_SNP_GA_15214773_Lg2_00222_MAF40_54312_exon1	AX-115192485
SNP_FB_0471069	AX-115192478
SNP_FB_0471071	AX-115192479
SNP_FB_0471072	AX-115192480
GDsnp00222	AX-115181967
RosBREEDSNP_SNP_GA_15230080_Lg2_00222_MAF40_1630459_exon1	AX-105190361
SNP_FB_0471591	AX-115192486
SNP_FB_0471598	AX-115192487
SNP_FB_0471602	AX-115192488
SNP_FB_0471603	AX-115192489
SNP_FB_0471604	AX-115192490
RosBREEDSNP_SNP_GT_16174412_Lg2_01309_MAF30_MDP0000197883_exon1	AX-115182737
RosBREEDSNP_SNP_GA_16177297_Lg2_01309_MAF50_330377_exon1	AX-115192491
SNP_FB_0472022	AX-115192493
SNP_FB_0472023	AX-115192494
SNP_FB_0472026	AX-115192495
SNP_FB_0472029	AX-115192496
SNP_FB_0472605	AX-115192499
SNP_FB_0472612	AX-115192501
MdCCD7a	AX-115192505
SNP_FB_0956205	AX-115192287
SNP_FB_0956215	AX-115192288
SNP_FB_0956216	AX-115192289
RosBREEDSNP_SNP_AG_16803165_Lg2_RosCOS836_MAF10_406840_exon1	AX-105208853
SNP_FB_0888762	AX-115188724
SNP_FB_0888754	AX-115188723
SNP_FB_0888751	AX-115188722
SNP_FB_0888741	AX-115188720
SNP_FB_0888732	AX-115188718
SNP_FB_0888731	AX-115188717
SNP_FB_0888730	AX-115188716
SNP_FB_0473493	AX-115192507
SNP_FB_0473495	AX-115192508
SNP_FB_0473496	AX-115192509
SNP_FB_0473499	AX-115192510
SNP_FB_0473506	AX-115192512
SNP_FB_0474177	AX-115192516
SNP_FB_0474178	AX-115192517
RosBREEDSNP_SNP_AG_17179555_Lg2_327287_MAF30_327287_exon1	AX-115192526
RosBREEDSNP_SNP_GA_17179731_Lg2_327287_MAF30_327287_exon1	AX-105210999
SNP_FB_0474189	AX-115192518
SNP_FB_0474192	AX-115192519
SNP_FB_0474195	AX-115192520
SNP_FB_0474197	AX-115192521
SNP_FB_0474198	AX-115192522
SNP_FB_0474199	AX-115192523
SNP_FB_0474201	AX-115192525
SNP_FB_0475045	AX-115192532
SNP_FB_0475051	AX-115192535
SNP_FB_0475657	AX-115192541
SNP_FB_0475663	AX-115192542
SNP_FB_0475668	AX-115192543
SNP_FB_0475671	AX-115192544
RosBREEDSNP_SNP_CT_18003967_Lg2_325713_MAF20_325713_exon3	AX-105215026
RosBREEDSNP_SNP_CT_18004558_Lg2_72623_MAF40_72623_exon1	AX-115182452
RosBREEDSNP_SNP_GA_18005006_Lg2_325713_MAF20_325713_exon1	AX-105201964
RosBREEDSNP_SNP_TC_18005035_Lg2_325713_MAF40_325713_exon1	AX-115182812
SNP_FB_0206550	AX-115188182
SNP_FB_0206551	AX-115188183
SNP_FB_0206552	AX-115188184
SNP_FB_0206553	AX-115188185
SNP_FB_0206556	AX-115188186
SNP_FB_0206557	AX-115188187
SNP_FB_0424912	AX-115183331
SNP_FB_0476268	AX-115192552
SNP_FB_0476271	AX-115192553
SNP_FB_0476272	AX-115192554
RosBREEDSNP_SNP_GT_18746181_Lg2_02076_MAF20_MDP0000178428_exon1	AX-105223677
RosBREEDSNP_SNP_TC_18748787_Lg2_02076_MAF20_MDP0000274383_exon1	AX-105199119
SNP_FB_0476288	AX-115192556
RosBREEDSNP_SNP_AG_18785188_Lg2_02076_MAF10_MDP0000141906_exon1	AX-115182232
RosBREEDSNP_SNP_TC_18803921_Lg2_02076_MAF40_1665585_exon2	AX-105198249
RosBREEDSNP_SNP_GA_18834678_Lg2_02651_MAF40_1629384_exon1	AX-115182606
RosBREEDSNP_SNP_CT_18837099_Lg2_02651_MAF30_426760_exon2	AX-115182456
RosBREEDSNP_SNP_CT_18843281_Lg2_02651_MAF20_1673395_exon1	AX-105209732
RosBREEDSNP_SNP_TC_18848241_Lg2_02651_MAF30_1636407_exon1	AX-105199391
SNP_FB_0476515	AX-115192560
SNP_FB_0476519	AX-115192563
SNP_FB_0476526	AX-115192567
SNP_FB_0957124	AX-115192299
SNP_FB_0957128	AX-115192300
SNP_FB_0477194	AX-115192569
SNP_FB_0477196	AX-115192570
RosBREEDSNP_SNP_AG_19239039_Lg2_00934_MAF30_1661651_exon1	AX-105197598
SNP_FB_0477197	AX-115192571
RosBREEDSNP_SNP_AG_19241986_Lg2_00934_MAF20_1669248_exon2	AX-105218630
SNP_FB_0477200	AX-115192572
SNP_FB_0477201	AX-115192573
SNP_FB_0477203	AX-115192574
RosBREEDSNP_SNP_GA_19258873_Lg2_00934_MAF30_MDP0000306825_exon1	AX-105221730
RosBREEDSNP_SNP_TG_19261463_Lg2_00934_MAF20_1667145_exon5	AX-115182935
RosBREEDSNP_SNP_AG_19287810_Lg2_00934_MAF10_1630326_exon2	AX-115182233
GDsnp00934	AX-115182016
RosBREEDSNP_SNP_CT_19301602_Lg2_00934_MAF10_MDP0000305427_exon3	AX-105201730
RosBREEDSNP_SNP_TC_19428938_Lg2_217573_MAF30_217573_exon1	AX-115182815
RosBREEDSNP_SNP_AG_19557571_Lg2_01840_MAF30_1661441_exon2	AX-115182237
SNP_FB_0477914	AX-115192575
SNP_FB_0477927	AX-115192580
SNP_FB_0477928	AX-115192581
SNP_FB_0477932	AX-115192582
SNP_FB_0477941	AX-115192583
SNP_FB_0480256	AX-115192614
SNP_FB_0480259	AX-115192615
SNP_FB_0480264	AX-115192616
SNP_FB_0480277	AX-115192618
RosBREEDSNP_SNP_AG_21105289_Lg2_MDP0000801540_MAF40_MDP0000801540_exon1	AX-105177239
SNP_FB_0480283	AX-115192620
SNP_FB_0480287	AX-115192621
SNP_FB_0480288	AX-115192622
GDsnp02076	AX-115181857
SNP_FB_0480730	AX-115192627
SNP_FB_0480741	AX-115192629
SNP_FB_0996182	AX-115195367
SNP_FB_0996173	AX-115195365
SNP_FB_0996172	AX-115195364
SNP_FB_0996171	AX-115195363
SNP_FB_0482662	AX-115192673
SNP_FB_0482647	AX-115192671
SNP_FB_0482638	AX-115192670
SNP_FB_0482637	AX-115192669
RosBREEDSNP_SNP_AG_23095096_Lg2_RosCOS292_MAF40_1643572_exon1	AX-105211560
RosBREEDSNP_SNP_TC_23088754_Lg2_RosCOS292_MAF30_MDP0000228900_exon4	AX-105199089
SNP_FB_0482226	AX-115192667
SNP_FB_0482224	AX-115192666
SNP_FB_0481283	AX-115192636
SNP_FB_0481284	AX-115192637
SNP_FB_0481285	AX-115192638
SNP_FB_0481298	AX-115192639
SNP_FB_0481301	AX-115192641
SNP_FB_0481306	AX-115192643
SNP_FB_0481309	AX-115192644
SNP_FB_0481312	AX-115192645
SNP_FB_0481315	AX-115192646
SNP_FB_0136073	AX-115186728
SNP_FB_0136074	AX-115186729
SNP_FB_0136078	AX-115186731
SNP_FB_0136080	AX-115186732
SNP_FB_0136086	AX-115186735
SNP_FB_0483064	AX-115192682
SNP_FB_0483282	AX-115192684
SNP_FB_0483284	AX-115192685
RosBREEDSNP_SNP_CT_24104888_Lg2_MDP0000136940_MAF50_MDP0000136940_exon1	AX-115192687
SNP_FB_0483831	AX-115192689
SNP_FB_0483839	AX-115192690
SNP_FB_0483840	AX-115192691
RosBREEDSNP_SNP_CA_24744626_Lg2_00833_MAF50_MDP0000263007_exon1	AX-105198503
SNP_FB_0484398	AX-115192695
SNP_FB_0484405	AX-115192696
RosBREEDSNP_SNP_CA_24747820_Lg2_00833_MAF30_45322_exon1	AX-105188185
RosBREEDSNP_SNP_TC_24790175_Lg2_00833_MAF20_339998_exon1	AX-115182843
RosBREEDSNP_SNP_GA_24792350_Lg2_00833_MAF20_1661346_exon1	AX-105211805
GDsnp00833	AX-105212368
Rvi2_region20.4_K58	AX-115182971
Rvi11_Vbj20_Y268	AX-115182964
Rvi11_Vbj20_Y111	AX-115182963
Rvi11_Vbj20_Y60	AX-115182965
GDsnp02155	AX-115181858
SNP_FB_0958357	AX-115192709
SNP_FB_0958353	AX-115192708
SNP_FB_1093760	AX-115194921
SNP_FB_1093757	AX-115194920
SNP_FB_1093754	AX-115194918
GDsnp02376	AX-115192769
SNP_FB_0487488	AX-115192767
SNP_FB_0487487	AX-115192766
SNP_FB_0487486	AX-115192765
SNP_FB_0487462	AX-115192764
SNP_FB_0132758	AX-115186623
RosBREEDSNP_SNP_CT_25680654_Lg2_01935_MAF40_403139_exon1	AX-105182830
GDsnp01935	AX-105190131
RosBREEDSNP_SNP_GT_25677361_Lg2_01935_MAF50_1635560_exon1	AX-105176555
RosBREEDSNP_SNP_AC_25674246_Lg2_01935_MAF40_1688931_exon1	AX-105185352
SNP_FB_1006754	AX-115196199
SNP_FB_0667266	AX-115196437
SNP_FB_0667262	AX-115196436
SNP_FB_0667258	AX-115196435
SNP_FB_0486153	AX-115192736
RosBREEDSNP_SNP_CT_26342765_Lg2_00092_MAF20_1632883_exon1	AX-115192739
SNP_FB_0486156	AX-115192737
SNP_FB_0486161	AX-115192738
GDsnp00092	AX-105177259
RosBREEDSNP_SNP_GA_26390694_Lg2_00092_MAF30_MDP0000236703_exon5	AX-105183667
RosBREEDSNP_SNP_GA_26406280_Lg2_00092_MAF10_MDP0000252877_exon2	AX-105180652
SNP_FB_0487035	AX-115192750
SNP_FB_0487044	AX-115192752
SNP_FB_0487045	AX-115192753
SNP_FB_0487049	AX-115192754
SNP_FB_0487051	AX-115192755
RosBREEDSNP_SNP_AG_27281402_Lg2_02271_MAF20_98805_exon1	AX-105199191
SNP_FB_0487275	AX-115192757
RosBREEDSNP_SNP_AG_27286399_Lg2_02271_MAF50_MDP0000291692_exon7	AX-115192763
SNP_FB_0487276	AX-115192758
SNP_FB_0487282	AX-115192761
SNP_FB_0487284	AX-115192762
RosBREEDSNP_SNP_TC_27298641_Lg2_02271_MAF40_952256_exon1	AX-115182849
RosBREEDSNP_SNP_TC_27303643_Lg2_02271_MAF40_MDP0000305756_exon1	AX-115182850
RosBREEDSNP_SNP_AC_27306234_Lg2_02271_MAF50_MDP0000898595_exon4	AX-115182179
RosBREEDSNP_SNP_GA_27335209_Lg2_02271_MAF30_490252_exon3	AX-115182632
RosBREEDSNP_SNP_AG_27373895_Lg2_02271_MAF10_893726_exon1	AX-105186674
RosBREEDSNP_SNP_TG_29827721_Lg2_MDP0000556302_MAF30_MDP0000556302_exon1	AX-105181595
SNP_FB_0489674	AX-115192827
SNP_FB_0489772	AX-115192828
SNP_FB_0489775	AX-115192830
SNP_FB_0489789	AX-115192831
RosBREEDSNP_SNP_CA_30299235_Lg2_01251_MAF30_MDP0000184026_exon1	AX-115192841
RosBREEDSNP_SNP_CA_30305383_Lg2_01251_MAF20_MDP0000184026_exon9	AX-105189222
RosBREEDSNP_SNP_GA_30314379_Lg2_01251_MAF50_MDP0000246555_exon1	AX-115182643
RosBREEDSNP_SNP_AG_30377236_Lg2_01251_MAF30_MDP0000216184_exon4	AX-115182280
SNP_FB_0490927	AX-115192846
SNP_FB_0490930	AX-115192848
SNP_FB_0490931	AX-115192849
RosBREEDSNP_SNP_GA_30846147_Lg2_261916__261916_exon2	AX-105213651
RosBREEDSNP_SNP_TC_30846189_Lg2_263337__263337_exon2	AX-105209900
RosBREEDSNP_SNP_GA_30846235_Lg2_263337_MAF20_263337_exon2	AX-105195841
RosBREEDSNP_SNP_CT_30846581_Lg2_263337__263337_exon1	AX-115192850
SNP_FB_0960305	AX-115192937
SNP_FB_0492190	AX-115192865
SNP_FB_0492193	AX-115192866
SNP_FB_0492194	AX-115192867
SNP_FB_0492208	AX-115192869
SNP_FB_0492225	AX-115192872
GDsnp01251	AX-115192873
RosBREEDSNP_SNP_GA_32168123_Lg2_00022_MAF30_1687463_exon3	AX-105210991
RosBREEDSNP_SNP_CA_32171222_Lg2_00022_MAF40_980613_exon1	AX-105221341
SNP_FB_0493175	AX-115192874
SNP_FB_0493179	AX-115192875
SNP_FB_0493182	AX-115192877
SNP_FB_0493186	AX-115192879
SNP_FB_0493187	AX-115192880
SNP_FB_0493192	AX-115192881
SNP_FB_0493193	AX-115192882
SNP_FB_0493196	AX-115192883
RosBREEDSNP_SNP_CT_32422332_Lg2_327917_MAF10_327917_exon1	AX-105193274
SNP_FB_0493532	AX-115192886
SNP_FB_0493534	AX-115192888
SNP_FB_0493535	AX-115192889
Rvi2_region41_Y341	AX-115182980
RosBREEDSNP_SNP_AC_32854243_Lg2_MDP0000185319_MAF20_MDP0000185319_exon1	AX-115182187
RosBREEDSNP_SNP_CT_32854273_Lg2_MDP0000185319_MAF20_MDP0000185319_exon1	AX-115182501
Rvi2_region21_Y693	AX-115182972
RosBREEDSNP_SNP_AG_32997136_Lg2_02223_MAF20_570205_exon1	AX-105211500
GDsnp02223	AX-115192898
RosBREEDSNP_SNP_CT_32999908_Lg2_02223_MAF50_1631749_exon1	AX-105185531
SNP_FB_0494250	AX-115192896
RosBREEDSNP_SNP_GA_33002490_Lg2_02223_MAF40_1642591_exon3	AX-115182654
Rvi2_region23_R366	AX-115182974
Rvi2_region27.2_M133-bis	AX-115182976
SNP_FB_0961303	AX-115193005
SNP_FB_0961305	AX-115193006
RosBREEDSNP_SNP_TG_33257933_Lg2_00629_MAF30_1656170_exon2	AX-105209755
RosBREEDSNP_SNP_AC_33262034_Lg2_00629_MAF30_532453_exon1	AX-115182188
RosBREEDSNP_SNP_TC_33272338_Lg2_00629_MAF20_MDP0000126888_exon7	AX-115181866
SNP_FB_0494999	AX-115192899
SNP_FB_0495002	AX-115192900
SNP_FB_0495003	AX-115192901
SNP_FB_0495004	AX-115192902
SNP_FB_0495005	AX-115192903
SNP_FB_0495006	AX-115192904
GDsnp00629	AX-105219015
SNP_FB_0495014	AX-115192906
SNP_FB_0495016	AX-115192907
SNP_FB_0495018	AX-115192908
SNP_FB_0495030	AX-115192909
SNP_FB_1086523	AX-115192778
SNP_FB_1086525	AX-115192780
SNP_FB_1086530	AX-115192781
SNP_FB_1086535	AX-115192782
Rvi11_Vbj34_R60	AX-115182967
Rvi11_Vbj34_Y733	AX-115182969
Rvi11_Vbj34_R775	AX-115182968
Rvi11_Vbj34_Y874	AX-115182970
Rvi2_region36_R243	AX-115182979
SNP_FB_0961621	AX-115193015
SNP_FB_0961628	AX-115193018
SNP_FB_0495611	AX-115192910
SNP_FB_0495616	AX-115192912
SNP_FB_0495625	AX-115192913
SNP_FB_0495643	AX-115192915
SNP_FB_0495649	AX-115192916
SNP_FB_0659583	AX-115196259
SNP_FB_0659592	AX-115196260
SNP_FB_0659593	AX-115196261
SNP_FB_0659598	AX-115196262
SNP_FB_0659606	AX-115196263
SNP_FB_0659615	AX-115196265
SNP_FB_0659619	AX-115196267
SNP_FB_0659635	AX-115196269
SNP_FB_0659636	AX-115196270
SNP_FB_0495939	AX-115192918
SNP_FB_0495942	AX-115192919
SNP_FB_0495951	AX-115192921
SNP_FB_0495955	AX-115192922
SNP_FB_0495964	AX-115192923
SNP_FB_0495966	AX-115192924
SNP_FB_0495972	AX-115192925
RosBREEDSNP_SNP_TC_33873171_Lg2_01349_MAF40_1648732_exon10	AX-115192917
RosBREEDSNP_SNP_TC_33891250_Lg2_01349_MAF20_1649557_exon1	AX-115182868
SNP_FB_0961812	AX-115193025
SNP_FB_0961817	AX-115193026
SNP_FB_0961850	AX-115193027
GDsnp01349	AX-105222902
SNP_FB_0496336	AX-115192929
SNP_FB_0496337	AX-115192930
SNP_FB_0496338	AX-115192931
SNP_FB_0496340	AX-115192932
SNP_FB_0496343	AX-115192933
SNP_FB_0496358	AX-115192936
SNP_FB_0961854	AX-115193036
SNP_FB_0961856	AX-115193037
SNP_FB_0961868	AX-115193039
SNP_FB_0961869	AX-115193040
RosBREEDSNP_SNP_TC_34194147_Lg2_RosCOS2050_MAF50_838967_exon2	AX-105205016
RosBREEDSNP_SNP_AC_34225113_Lg2_00624_MAF40_1624980_exon2	AX-105204124
RosBREEDSNP_SNP_AG_34228187_Lg2_00624_MAF20_146458_exon1	AX-105201094
RosBREEDSNP_SNP_GA_34231106_Lg2_00624_MAF10_849393_exon1	AX-105221377
RosBREEDSNP_SNP_AG_34233785_Lg2_00624_MAF20_983148_exon1	AX-105200536
SNP_FB_0497067	AX-115192942
SNP_FB_0497074	AX-115192944
SNP_FB_0497077	AX-115192945
SNP_FB_0497082	AX-115192946
SNP_FB_1086648	AX-115192771
RosBREEDSNP_SNP_TC_35446282_Lg2_155393_MAF10_155393_exon2	AX-105207772
SNP_FB_0498468	AX-115192975
GDsnp00267	AX-115192982
SNP_FB_0498492	AX-115192978
SNP_FB_0498497	AX-115192979
SNP_FB_0498502	AX-115192981
RosBREEDSNP_SNP_TG_36182763_Lg2_00914_MAF20_1649979_exon1	AX-115193002
RosBREEDSNP_SNP_GA_36185368_Lg2_00914_MAF40_521919_exon1	AX-115193001
SNP_FB_0499624	AX-115192994
SNP_FB_0499627	AX-115192996
SNP_FB_0499629	AX-115192997
SNP_FB_0499639	AX-115193000
RosBREEDSNP_SNP_CT_36217156_Lg2_00914_MAF50_266158_exon1	AX-105204247
RosBREEDSNP_SNP_CA_36329748_Lg2_01322_MAF30_MDP0000283001_exon1	AX-105221790
RosBREEDSNP_SNP_CA_36357685_Lg2_01322_MAF50_522361_exon2	AX-105183452
RosBREEDSNP_SNP_GA_36362741_Lg2_01322_MAF40_1677560_exon1	AX-105200353
RosBREEDSNP_SNP_CT_36421423_Lg2_01322_MAF10_MDP0000758646_exon1	AX-105201622
GDsnp00669	AX-115181998
RosBREEDSNP_SNP_AG_36448217_Lg2_00669_MAF20_1626696_exon1	AX-105180043
RosBREEDSNP_SNP_TC_36462247_Lg2_00669_MAF50_262678_exon2	AX-115182880
RosBREEDSNP_SNP_CT_36473196_Lg2_00669_MAF30_MDP0000265993_exon1	AX-105210109
RosBREEDSNP_SNP_TC_36492148_Lg2_00669_MAF50_MDP0000138033_exon10	AX-115182881
SNP_FB_1063203	AX-115188291
SNP_FB_1063199	AX-115188290
SNP_FB_0501806	AX-115193043
SNP_FB_0501809	AX-115193044
SNP_FB_0501810	AX-115193045
SNP_FB_0501822	AX-115193050
SNP_FB_0501825	AX-115193051
RosBREEDSNP_SNP_AG_38008622_Lg2_10007_MAF30_1629148_exon1	AX-105196807
GDsnp10007	AX-105201083
SNP_FB_1087142	AX-115192785
SNP_FB_1087149	AX-115192786
SNP_FB_1087151	AX-115192787
SNP_FB_0502408	AX-115193059
SNP_FB_0502931	AX-115193062
SNP_FB_0502933	AX-115193064
SNP_FB_0502948	AX-115193066
SNP_FB_0502949	AX-115193067
SNP_FB_0502952	AX-115193069
SNP_FB_0502954	AX-115193070
RosBREEDSNP_SNP_TG_38924310_Lg2_00995_MAF20_MDP0000568968_exon3	AX-105202794
SNP_FB_0503322	AX-115193075
SNP_FB_0503323	AX-115193076
SNP_FB_0503334	AX-115193081
RosBREEDSNP_SNP_AG_38977655_Lg2_00995_MAF40_487282_exon1	AX-115193084
RosBREEDSNP_SNP_AG_39010781_Lg2_00995_MAF50_262964_exon3	AX-105214234
RosBREEDSNP_SNP_TC_39014029_Lg2_00995_MAF50_MDP0000215541_exon1	AX-115182892
SNP_FB_0503611	AX-115193085
SNP_FB_0503613	AX-115193086
SNP_FB_0503614	AX-115193087
SNP_FB_0503622	AX-115193088
SNP_FB_0503627	AX-115193090
SNP_FB_0503640	AX-115193091
RosBREEDSNP_SNP_CT_39271679_Lg2_01938_MAF20_MDP0000241144_exon1	AX-115182524
SNP_FB_0503983	AX-115193093
RosBREEDSNP_SNP_GA_39493539_Lg2_00167_MAF20_1635758_exon2	AX-105189140
RosBREEDSNP_SNP_AG_39497984_Lg2_00167_MAF50_1631668_exon6	AX-105188042
SNP_FB_0504009	AX-115193097
SNP_FB_0504016	AX-115193101
RosBREEDSNP_SNP_CT_39505783_Lg2_00167_MAF20_MDP0000862491_exon1	AX-105222566
RosBREEDSNP_SNP_TC_39523918_Lg2_00167_MAF40_521654_exon1	AX-115181861
RosBREEDSNP_SNP_GA_39526012_Lg2_00167_MAF50_1641137_exon4	AX-105193828
RosBREEDSNP_SNP_TC_39549680_Lg2_00167_MAF30_361462_exon1	AX-105212538
RosBREEDSNP_SNP_CT_39558990_Lg2_00167_MAF30_MDP0000471340_exon1	AX-105213123
RosBREEDSNP_SNP_AG_39576068_Lg2_00167_MAF10_775044_exon1	AX-115182316
SNP_FB_0504442	AX-115193106
RosBREEDSNP_SNP_CT_40079809_Lg2_02535_MAF50_1678854_exon4	AX-105219933
SNP_FB_0505182	AX-115193109
SNP_FB_0505183	AX-115193110
SNP_FB_0505184	AX-115193111
SNP_FB_0505185	AX-115193112
SNP_FB_0505187	AX-115193113
RosBREEDSNP_SNP_CA_40085225_Lg2_02535_MAF40_MDP0000320988_exon20	AX-115182409
GDsnp02535	AX-115182108
RosBREEDSNP_SNP_CA_40092827_Lg2_02535_MAF40_MDP0000258051_exon1	AX-105182860
SNP_FB_0666826	AX-115196431
SNP_FB_0666819	AX-115196429
SNP_FB_0666809	AX-115196426
RosBREEDSNP_SNP_AC_693011_Lg3_RosCOS2149_MAF50_30133_exon2	AX-115182202
RosBREEDSNP_SNP_CT_705112_Lg3_RosCOS2149_MAF30_1661159_exon2	AX-105206339
RosBREEDSNP_SNP_AG_708042_Lg3_RosCOS2149_MAF40_270922_exon1	AX-105222098
RosBREEDSNP_SNP_GA_744263_Lg3_RosCOS2149_MAF10_476168_exon1	AX-105186876
RosBREEDSNP_SNP_CT_982733_Lg3_00506_MAF30_MDP0000198677_exon1	AX-115182562
SNP_FB_0506599	AX-115193224
SNP_FB_0506602	AX-115193226
SNP_FB_0506611	AX-115193228
SNP_FB_0506615	AX-115193229
SNP_FB_0506616	AX-115193230
GDsnp00506	AX-115181989
RosBREEDSNP_SNP_GA_1057933_Lg3_00506_MAF50_38325_exon2	AX-105198195
RosBREEDSNP_SNP_CA_1101058_Lg3_00866_MAF40_1635871_exon1	AX-115182366
RosBREEDSNP_SNP_AG_1122860_Lg3_00866_MAF20_422432_exon2	AX-105222534
RosBREEDSNP_SNP_AG_1131825_Lg3_00866_MAF50_MDP0000151511_exon2	AX-105217838
RosBREEDSNP_SNP_TC_1142062_Lg3_00866_MAF50_MDP0000268101_exon2	AX-105186328
GDsnp00866	AX-115182010
MR_7_R214	AX-115182136
SNP_FB_0531582	AX-115193651
MR_rp16k15_M80	AX-115182139
SNP_FB_0171159	AX-115187529
SNP_FB_0171157	AX-115187528
SNP_FB_0171143	AX-115187527
SNP_FB_0171139	AX-115187526
SNP_FB_0171130	AX-115187524
SNP_FB_0171126	AX-115187523
SNP_FB_0171124	AX-115187521
MR_EH034548_K35	AX-115182137
RosBREEDSNP_SNP_GA_1759940_Lg3_EB140229_MAF40_751059_exon1	AX-105182365
RosBREEDSNP_SNP_CT_1954647_Lg3_RosCOS1698_MAF10_MDP0000482564_exon1	AX-105185446
SNP_FB_0507616	AX-115193247
SNP_FB_0507619	AX-115193249
SNP_FB_0507628	AX-115193251
SNP_FB_0507630	AX-115193252
SNP_FB_0507632	AX-115193253
SNP_FB_0060688	AX-115185158
SNP_FB_0060701	AX-115185159
RosBREEDSNP_SNP_GA_2462827_Lg3_RosCOS1398_MAF30_1667504_exon1	AX-115193263
SNP_FB_0053130	AX-115184914
RosBREEDSNP_SNP_CT_2659646_Lg3_02300_MAF40_1678362_exon5	AX-115193274
SNP_FB_0508582	AX-115193266
SNP_FB_0508585	AX-115193267
SNP_FB_0508590	AX-115193268
SNP_FB_0508594	AX-115193271
SNP_FB_0508595	AX-115193272
SNP_FB_0508599	AX-115193273
GDsnp02300	AX-115182103
SNP_FB_1055492	AX-115184666
SNP_FB_1055478	AX-115184661
SNP_FB_0508640	AX-115193283
SNP_FB_0508639	AX-115193282
SNP_FB_0964033	AX-115193209
SNP_FB_0964034	AX-115193210
SNP_FB_0964036	AX-115193211
SNP_FB_0964039	AX-115193212
SNP_FB_0964042	AX-115193213
SNP_FB_0964043	AX-115193214
SNP_FB_0964044	AX-115193215
SNP_FB_0964046	AX-115193216
RosBREEDSNP_SNP_TC_3834966_Lg3_00124_MAF40_1646586_exon1	AX-115181873
RosBREEDSNP_SNP_GA_3879835_Lg3_00124_MAF10_761908_exon1	AX-105204519
RosBREEDSNP_SNP_CT_3897206_Lg3_00124_MAF50_1646569_exon1	AX-115193305
SNP_FB_0509750	AX-115193302
SNP_FB_0509751	AX-115193303
GDsnp00124	AX-105218286
SNP_FB_0509858	AX-115193310
SNP_FB_0509863	AX-115193311
SNP_FB_0509864	AX-115193312
SNP_FB_0510256	AX-115193314
SNP_FB_0510270	AX-115193319
SNP_FB_0510271	AX-115193320
SNP_FB_0510273	AX-115193321
SNP_FB_0510280	AX-115193323
SNP_FB_1108527	AX-115185984
SNP_FB_1108526	AX-115185983
GDsnp00276	AX-115181875
SNP_FB_0510353	AX-115193328
SNP_FB_0510355	AX-115193329
SNP_FB_0510361	AX-115193331
SNP_FB_0510362	AX-115193332
SNP_FB_0510363	AX-115193333
SNP_FB_0510368	AX-115193334
RosBREEDSNP_SNP_GA_4958565_Lg3_MDP0000694489__MDP0000694489_exon1	AX-105183419
SNP_FB_0510370	AX-115193336
SNP_FB_0510372	AX-115193337
RosBREEDSNP_SNP_GA_5111953_Lg3_01957_MAF20_MDP0000389025_exon1	AX-115182687
SNP_FB_0510712	AX-115193338
SNP_FB_0510714	AX-115193339
SNP_FB_0510715	AX-115193340
SNP_FB_0510716	AX-115193341
SNP_FB_0510717	AX-115193342
GDsnp01957	AX-105194354
SNP_FB_0510764	AX-115193345
RosBREEDSNP_SNP_CA_5949706_Lg3_01263_MAF50_581465_exon1	AX-105203951
RosBREEDSNP_SNP_TC_5968340_Lg3_01263_MAF50_20343_exon1	AX-105210807
SNP_FB_0512515	AX-115193357
SNP_FB_0512516	AX-115193358
SNP_FB_0512519	AX-115193359
RosBREEDSNP_SNP_CA_6160259_Lg3_00073_MAF20_1653735_exon1	AX-105212037
RosBREEDSNP_SNP_GA_6162720_Lg3_00073_MAF20_1629415_exon4	AX-115182702
SNP_FB_0513152	AX-115193360
SNP_FB_0513157	AX-115193361
SNP_FB_0513161	AX-115193363
SNP_FB_0513171	AX-115193366
RosBREEDSNP_SNP_CA_6212477_Lg3_00073_MAF40_1667405_exon2	AX-105191662
SNP_FB_0513181	AX-115193367
SNP_FB_0513187	AX-115193368
RosBREEDSNP_SNP_GA_6242616_Lg3_00073_MAF30_1679536_exon2	AX-105206881
GDsnp00073	AX-115181876
RosBREEDSNP_SNP_GA_6539382_Lg3_01921_MAF30_1666387_exon1	AX-115182704
RosBREEDSNP_SNP_AC_6543192_Lg3_01921_MAF10_MDP0000901621_exon1	AX-105176039
SNP_FB_0513956	AX-115193371
SNP_FB_0513958	AX-115193372
SNP_FB_0513959	AX-115193373
RosBREEDSNP_SNP_CT_6561113_Lg3_01921_MAF40_962276_exon1	AX-115193378
SNP_FB_0513966	AX-115193376
SNP_FB_1082540	AX-115183444
SNP_FB_1082539	AX-115183443
SNP_FB_1082537	AX-115183442
SNP_FB_1082533	AX-115183441
SNP_FB_1082532	AX-115183440
SNP_FB_1082531	AX-115183439
SNP_FB_1082529	AX-115183438
SNP_FB_1082527	AX-115183437
SNP_FB_1082526	AX-115183436
SNP_FB_1082525	AX-115183435
SNP_FB_0514188	AX-115193380
SNP_FB_0514189	AX-115193381
SNP_FB_0514190	AX-115193382
SNP_FB_0514192	AX-115193383
SNP_FB_0514203	AX-115193384
SNP_FB_0514806	AX-115193385
RosBREEDSNP_SNP_AG_7146440_Lg3_01493_MAF20_MDP0000315272_exon4	AX-115193393
SNP_FB_0514810	AX-115193387
SNP_FB_0514815	AX-115193390
SNP_FB_0514816	AX-115193391
RosBREEDSNP_SNP_AG_7171067_Lg3_01493_MAF50_357233_exon1	AX-115182344
RosBREEDSNP_SNP_CT_7178316_Lg3_01493_MAF30_1666882_exon4	AX-105176091
GDsnp01493	AX-115182047
SNP_FB_0515428	AX-115193394
SNP_FB_0515431	AX-115193395
SNP_FB_0515435	AX-115193397
SNP_FB_0515442	AX-115193399
SNP_FB_0515444	AX-115193400
SNP_FB_0515445	AX-115193401
SNP_FB_0515932	AX-115193405
SNP_FB_0515934	AX-115193406
SNP_FB_0515937	AX-115193407
SNP_FB_0515956	AX-115193409
SNP_FB_0515965	AX-115193412
SNP_FB_0516373	AX-115193417
SNP_FB_0516380	AX-115193420
SNP_FB_0516384	AX-115193421
SNP_FB_0516385	AX-115193422
SNP_FB_0516386	AX-115193423
SNP_FB_0516392	AX-115193424
SNP_FB_0516397	AX-115193425
SNP_FB_0516399	AX-115193426
RosBREEDSNP_SNP_CT_8503130_Lg3_RosCOS3572_MAF40_6179_exon1	AX-115182553
RosBREEDSNP_SNP_AG_8507285_Lg3_RosCOS3572_MAF20_793561_exon1	AX-105198343
RosBREEDSNP_SNP_CT_8516804_Lg3_RosCOS3572_MAF30_324882_exon1	AX-115182554
SNP_FB_0966303	AX-115193255
SNP_FB_0966311	AX-115193256
SNP_FB_0966313	AX-115193257
SNP_FB_0966316	AX-115193259
SNP_FB_0966321	AX-115193260
SNP_FB_0516970	AX-115193431
SNP_FB_0516977	AX-115193435
SNP_FB_0516982	AX-115193437
SNP_FB_0517251	AX-115193441
SNP_FB_0517256	AX-115193444
RosBREEDSNP_SNP_CT_9091637_Lg3_RosCOS449_MAF40_1667685_exon1	AX-115193451
RosBREEDSNP_SNP_GT_9093756_Lg3_RosCOS449_MAF20_570407_exon1	AX-105199850
RosBREEDSNP_SNP_TC_9101679_Lg3_RosCOS449_MAF30_519186_exon1	AX-115182918
RosBREEDSNP_SNP_AG_9121744_Lg3_RosCOS449_MAF10_491206_exon2	AX-115182361
RosBREEDSNP_SNP_CA_9464559_Lg3_02195_MAF10_1626126_exon1	AX-105188366
SNP_FB_0518011	AX-115193457
SNP_FB_0518016	AX-115193459
RosBREEDSNP_SNP_AG_9544220_Lg3_02195_MAF50_1685314_exon2	AX-105180852
SNP_FB_0966546	AX-115193276
SNP_FB_0966555	AX-115193278
SNP_FB_0966558	AX-115193279
SNP_FB_0966560	AX-115193280
SNP_FB_0966561	AX-115193281
SNP_FB_1115015	AX-115194004
SNP_FB_1115016	AX-115194005
SNP_FB_1115033	AX-115194008
SNP_FB_1088351	AX-115193237
SNP_FB_1088358	AX-115193239
SNP_FB_1088361	AX-115193240
RosBREEDSNP_SNP_TG_9950780_Lg3_01990_MAF20_1650542_exon1	AX-105181139
SNP_FB_0518713	AX-115193463
SNP_FB_0518717	AX-115193464
SNP_FB_0518719	AX-115193465
SNP_FB_0518723	AX-115193467
RosBREEDSNP_SNP_GA_9966749_Lg3_01990_MAF10_266458_exon1	AX-105212140
SNP_FB_0519392	AX-115193470
SNP_FB_0519397	AX-115193473
SNP_FB_0519398	AX-115193474
SNP_FB_0519403	AX-115193475
SNP_FB_0519418	AX-115193477
SNP_FB_0519976	AX-115193480
RosBREEDSNP_SNP_GT_10498941_Lg3_00194_MAF10_MDP0000276307_exon2	AX-105216944
SNP_FB_0519985	AX-115193481
SNP_FB_0519986	AX-115193482
SNP_FB_0519988	AX-115193483
RosBREEDSNP_SNP_TG_10518958_Lg3_00194_MAF10_109422_exon1	AX-115182926
RosBREEDSNP_SNP_TG_10540206_Lg3_00194_MAF20_346466_exon1	AX-115182927
GDsnp00874	AX-105207194
RosBREEDSNP_SNP_GA_10707191_Lg3_00874_MAF50_1649316_exon1	AX-105175016
GDsnp00194	AX-115181966
SNP_FB_0967952	AX-115193306
SNP_FB_0967968	AX-115193308
SNP_FB_0967988	AX-115193309
SNP_FB_0909627	AX-115189887
SNP_FB_0909632	AX-115189888
SNP_FB_0909633	AX-115189889
RosBREEDSNP_SNP_CT_11552808_Lg3_02220_MAF20_MDP0000197315_exon2	AX-105183833
SNP_FB_0522112	AX-115193501
RosBREEDSNP_SNP_TC_11572647_Lg3_02220_MAF50_MDP0000570186_exon1	AX-105175409
SNP_FB_0938085	AX-115192049
RosBREEDSNP_SNP_CT_11933435_Lg3_01885_MAF20_MDP0000884780_exon1	AX-105187988
SNP_FB_1088745	AX-115193243
SNP_FB_1088748	AX-115193244
RosBREEDSNP_SNP_TG_11994788_Lg3_01885_MAF30_511837_exon1	AX-105212991
SNP_FB_0522930	AX-115193502
SNP_FB_0522934	AX-115193504
SNP_FB_0522936	AX-115193505
SNP_FB_0522937	AX-115193506
SNP_FB_0522939	AX-115193507
SNP_FB_0522941	AX-115193508
SNP_FB_0523602	AX-115193510
SNP_FB_0523626	AX-115193515
SNP_FB_0524740	AX-115193518
SNP_FB_0524741	AX-115193519
SNP_FB_0524745	AX-115193520
SNP_FB_0524762	AX-115193521
GDsnp02020	AX-105199186
SNP_FB_0524775	AX-115193522
SNP_FB_0524777	AX-115193523
RosBREEDSNP_SNP_GA_12760479_Lg3_02020_MAF50_1633838_exon4	AX-105201450
SNP_FB_0739977	AX-115197928
SNP_FB_0739943	AX-115197924
SNP_FB_0739942	AX-115197923
SNP_FB_0525277	AX-115193524
SNP_FB_0525284	AX-115193526
SNP_FB_0525289	AX-115193528
SNP_FB_0441679	AX-115183735
RosBREEDSNP_SNP_CT_13512352_Lg3_57248__57248_exon1	AX-105178817
SNP_FB_0526094	AX-115193541
SNP_FB_0526081	AX-115193538
SNP_FB_0526085	AX-115193540
SNP_FB_0526105	AX-115193542
SNP_FB_0526121	AX-115193544
SNP_FB_0526347	AX-115193554
SNP_FB_0226247	AX-115188614
SNP_FB_0226249	AX-115188615
SNP_FB_0226250	AX-115188616
SNP_FB_0226262	AX-115188617
SNP_FB_0526748	AX-115193558
RosBREEDSNP_SNP_GA_14445035_Lg3_01124_MAF50_530134_exon1	NA
SNP_FB_0526754	AX-115193560
SNP_FB_0526756	AX-115193561
RosBREEDSNP_SNP_GA_14457107_Lg3_01124_MAF40_MDP0000155390_exon1	AX-115182587
SNP_FB_0528100	AX-115193569
SNP_FB_0528607	AX-115193571
SNP_FB_0528609	AX-115193572
SNP_FB_0528610	AX-115193573
SNP_FB_0528613	AX-115193575
RosBREEDSNP_SNP_GA_15329250_Lg3_02546_MAF20_MDP0000316658_exon2	AX-105220754
SNP_FB_0528620	AX-115193577
SNP_FB_0528626	AX-115193579
GDsnp02546	AX-105181643
RosBREEDSNP_SNP_AG_15369623_Lg3_02546_MAF40_1618444_exon2	AX-115182225
SNP_FB_0989070	AX-115194976
SNP_FB_0989074	AX-115194977
SNP_FB_0989077	AX-115194978
SNP_FB_0989088	AX-115194981
SNP_FB_0989094	AX-115194983
SNP_FB_0989096	AX-115194984
SNP_FB_0989098	AX-115194985
SNP_FB_0750664	AX-115198128
SNP_FB_0750662	AX-115198127
SNP_FB_0750661	AX-115198126
SNP_FB_0750655	AX-115198125
SNP_FB_0529527	AX-115193602
SNP_FB_0529522	AX-115193599
SNP_FB_0177204	AX-115187657
RosBREEDSNP_SNP_AG_16704372_Lg3_14441__14441_exon1	AX-105190255
RosBREEDSNP_SNP_TC_16704383_Lg3_14441_MAF20_14441_exon1	AX-105190163
RosBREEDSNP_SNP_TG_16704479_Lg3_14441_MAF40_14441_exon1	AX-115193613
SNP_FB_0529680	AX-115193608
RosBREEDSNP_SNP_AC_16948009_Lg3_00921_MAF50_1682392_exon1	AX-105208450
GDsnp00921	AX-105199754
RosBREEDSNP_SNP_AG_16988161_Lg3_00921_MAF20_MDP0000188581_exon2	AX-105201950
RosBREEDSNP_SNP_GA_16990247_Lg3_00921_MAF30_1662533_exon2	AX-105181147
SNP_FB_0530629	AX-115193627
SNP_FB_0530651	AX-115193630
SNP_FB_0932246	AX-115191540
RosBREEDSNP_SNP_CT_18379820_Lg3_02690_MAF20_MDP0000522401_exon2	AX-105184302
SNP_FB_0970299	AX-115193414
SNP_FB_0970300	AX-115193415
RosBREEDSNP_SNP_CT_18399291_Lg3_02690_MAF20_MDP0000659822_exon1	AX-115182454
SNP_FB_0487698	AX-115192773
SNP_FB_0487702	AX-115192774
SNP_FB_0487722	AX-115192777
SNP_FB_0702838	AX-115197163
SNP_FB_0702811	AX-115197161
SNP_FB_0531789	AX-115193654
SNP_FB_0531790	AX-115193655
SNP_FB_0531791	AX-115193656
SNP_FB_0531792	AX-115193657
SNP_FB_0531795	AX-115193658
SNP_FB_0970328	AX-115193438
RosBREEDSNP_SNP_GA_18978889_Lg3_02804_MAF50_501695_exon2	AX-115193450
SNP_FB_0970332	AX-115193440
GDsnp02804	AX-115193449
SNP_FB_0970428	AX-115193453
SNP_FB_0532324	AX-115193659
SNP_FB_0532325	AX-115193660
SNP_FB_0532568	AX-115193671
SNP_FB_0532569	AX-115193672
SNP_FB_0532571	AX-115193673
SNP_FB_0532580	AX-115193676
SNP_FB_0532855	AX-115193678
SNP_FB_0532869	AX-115193681
SNP_FB_0532870	AX-115193682
SNP_FB_0532871	AX-115193683
SNP_FB_0533167	AX-115193685
SNP_FB_0533170	AX-115193686
SNP_FB_0533171	AX-115193687
SNP_FB_0533178	AX-115193689
SNP_FB_0533202	AX-115193693
GDsnp02644	AX-115182112
SNP_FB_0534192	AX-115193718
SNP_FB_0534191	AX-115193717
SNP_FB_0534189	AX-115193716
SNP_FB_0534182	AX-115193714
SNP_FB_0534175	AX-115193713
SNP_FB_1114911	AX-115193891
SNP_FB_0511284	AX-115193354
SNP_FB_0535685	AX-115193755
SNP_FB_0535687	AX-115193756
SNP_FB_0535696	AX-115193759
snpEB148130	AX-115182995
RosBREEDSNP_SNP_GA_23360673_Lg3_00663_MAF30_1631147_exon2	AX-105218114
RosBREEDSNP_SNP_TC_24102468_Lg3_01728_MAF40_1669728_exon1	AX-115182838
RosBREEDSNP_SNP_CT_24111076_Lg3_01728_MAF50_MDP0000322019_exon3	AX-105206593
SNP_FB_0536351	AX-115193772
SNP_FB_0536355	AX-115193773
SNP_FB_0536356	AX-115193774
SNP_FB_0536357	AX-115193775
SNP_FB_0536359	AX-115193776
SNP_FB_0536360	AX-115193777
SNP_FB_0536361	AX-115193778
SNP_FB_0536365	AX-115193779
RosBREEDSNP_SNP_GA_24141313_Lg3_01728_MAF10_MDP0000161783_exon2	AX-105194070
GDsnp00955	AX-105210037
SNP_FB_0537030	AX-115193782
SNP_FB_0537033	AX-115193783
SNP_FB_0537040	AX-115193785
SNP_FB_0537045	AX-115193786
SNP_FB_0537050	AX-115193788
SNP_FB_0537051	AX-115193789
SNP_FB_0537054	AX-115193790
SNP_FB_0915100	AX-115190259
SNP_FB_1072237	AX-115190586
SNP_FB_1072230	AX-115190585
SNP_FB_1072228	AX-115190584
SNP_FB_1072225	AX-115190583
SNP_FB_1072223	AX-115190582
SNP_FB_0912450	AX-115190039
SNP_FB_0537437	AX-115193795
SNP_FB_1105289	AX-115199648
SNP_FB_1105290	AX-115199649
SNP_FB_1105299	AX-115199651
RosBREEDSNP_SNP_GT_25471087_Lg3_00278_MAF20_267651_exon1	AX-115193807
SNP_FB_0537599	AX-115193803
SNP_FB_0537608	AX-115193804
SNP_FB_0537620	AX-115193806
SNP_FB_0099458	AX-115185956
SNP_FB_0537676	AX-115193808
SNP_FB_0537677	AX-115193809
SNP_FB_0537678	AX-115193810
RosBREEDSNP_SNP_AG_25869287_Lg3_01642_MAF40_423693_exon2	AX-105193382
SNP_FB_0537682	AX-115193812
GDsnp01642	AX-105192762
RosBREEDSNP_SNP_TC_25900349_Lg3_01642_MAF50_1642190_exon4	AX-105223792
RosBREEDSNP_SNP_CA_25903444_Lg3_01642_MAF40_476883_exon1	AX-105220836
SNP_FB_0538276	AX-115193824
SNP_FB_0538278	AX-115193825
SNP_FB_0538282	AX-115193826
SNP_FB_0538287	AX-115193827
SNP_FB_0538856	AX-115193834
SNP_FB_0538875	AX-115193836
SNP_FB_0538876	AX-115193837
SNP_FB_0932003	AX-115191452
SNP_FB_0385336	AX-115191577
SNP_FB_0539100	AX-115193839
SNP_FB_0539106	AX-115193840
SNP_FB_0539107	AX-115193841
GDsnp01487	AX-105177916
SNP_FB_0539117	AX-115193843
SNP_FB_0539118	AX-115193844
SNP_FB_0539119	AX-115193845
SNP_FB_0421299	AX-115183265
SNP_FB_0421310	AX-115183267
SNP_FB_0421316	AX-115183269
SNP_FB_0539481	AX-115193848
SNP_FB_0539502	AX-115193852
SNP_FB_0539505	AX-115193853
SNP_FB_0539966	AX-115193859
SNP_FB_0539968	AX-115193860
GDsnp00607	AX-115193855
SNP_FB_0539974	AX-115193861
SNP_FB_0539978	AX-115193862
SNP_FB_0539980	AX-115193863
RosBREEDSNP_SNP_TC_27745711_Lg3_00607_MAF20_1670076_exon1	AX-105181946
SNP_FB_0972381	AX-115193667
SNP_FB_1089463	AX-115193531
SNP_FB_1089477	AX-115193536
SNP_FB_0540929	AX-115193865
SNP_FB_0540939	AX-115193867
GDsnp02143	AX-105200913
SNP_FB_0540940	AX-115193868
SNP_FB_0540943	AX-115193869
SNP_FB_0540949	AX-115193871
SNP_FB_0598053	AX-115195017
SNP_FB_0598052	AX-115195016
SNP_FB_0988868	AX-115194969
SNP_FB_0988860	AX-115194968
SNP_FB_0988858	AX-115194967
SNP_FB_0988856	AX-115194966
SNP_FB_0988854	AX-115194965
SNP_FB_0988852	AX-115194964
RosBREEDSNP_SNP_AG_29362868_Lg3_02463_MAF20_1649846_exon3	AX-105190156
SNP_FB_0541806	AX-115193880
SNP_FB_0541807	AX-115193881
SNP_FB_0541809	AX-115193882
SNP_FB_0541811	AX-115193883
SNP_FB_0541814	AX-115193884
SNP_FB_0541816	AX-115193885
SNP_FB_0541821	AX-115193887
RosBREEDSNP_SNP_CT_29370809_Lg3_02463_MAF30_1621936_exon9	AX-105209904
SNP_FB_0541828	AX-115193889
GDsnp02463	AX-115182107
SNP_FB_0972921	AX-115193739
SNP_FB_0972924	AX-115193741
RosBREEDSNP_SNP_GT_29645640_Lg3_01969_MAF30_187070_exon1	AX-115182755
GDsnp01969	AX-115193896
SNP_FB_0542263	AX-115193892
SNP_FB_0542265	AX-105185529
SNP_FB_0542273	AX-115193893
SNP_FB_0542275	AX-115193894
SNP_FB_0542277	AX-115193895
RosBREEDSNP_SNP_GT_29674295_Lg3_01969_MAF50_919825_exon1	AX-115182756
RosBREEDSNP_SNP_CT_29678862_Lg3_01969_MAF10_1631032_exon3	AX-105193935
RosBREEDSNP_SNP_CT_29843361_Lg3_01604_MAF50_1651320_exon3	AX-115193908
SNP_FB_0542655	AX-115193904
RosBREEDSNP_SNP_TC_29875324_Lg3_01604_MAF50_213139_exon2	AX-105212618
RosBREEDSNP_SNP_CT_29946084_Lg3_01937_MAF50_1629511_exon2	AX-105180975
GDsnp01937	AX-115182085
SNP_FB_0973262	AX-115193753
SNP_FB_0973266	AX-115193754
GDsnp00663	AX-115181996
SNP_FB_0973318	AX-115193765
SNP_FB_0973327	AX-115193768
SNP_FB_0973331	AX-115193769
SNP_FB_0973333	AX-115193770
SNP_FB_0543921	AX-115193921
SNP_FB_0543923	AX-115193922
SNP_FB_0543925	AX-115193923
SNP_FB_0543926	AX-115193924
SNP_FB_0543928	AX-115193925
SNP_FB_0543932	AX-115193927
SNP_FB_0544628	AX-115193931
SNP_FB_0544629	AX-115193932
SNP_FB_0544630	AX-115193933
SNP_FB_0544635	AX-115193934
SNP_FB_0544636	AX-115193935
RosBREEDSNP_SNP_CT_31100089_Lg3_01779_MAF50_MDP0000294017_exon1	AX-105182684
RosBREEDSNP_SNP_AG_31160644_Lg3_01779_MAF30_535055_exon1	AX-115182283
SNP_FB_0545607	AX-115193937
RosBREEDSNP_SNP_CT_31543437_Lg3_MDP0000678562_MAF40_MDP0000678562_exon1	AX-105219177
SNP_FB_0546475	AX-115193950
SNP_FB_0546478	AX-115193951
SNP_FB_0546498	AX-115193954
SNP_FB_0546502	AX-115193955
SNP_FB_0546506	AX-115193957
SNP_FB_0546508	AX-115193958
SNP_FB_0546521	AX-115193959
RosBREED_SNP_TC_32129472_Lg3	AX-115182147
SNP_FB_0546805	AX-115193961
SNP_FB_0546817	AX-115193964
SNP_FB_0546818	AX-115193965
SNP_FB_0546819	AX-115193966
SNP_FB_0546827	AX-115193968
SNP_FB_0546828	AX-115193969
SNP_FB_0546834	AX-115193970
SNP_FB_0547650	AX-115193988
SNP_FB_0547644	AX-115193987
SNP_FB_0547611	AX-115193982
RosBREEDSNP_SNP_AG_32737388_Lg3_01329_MAF20_359898_exon1	AX-115182288
RosBREEDSNP_SNP_CT_32731988_Lg3_01329_MAF30_471179_exon1	AX-115182500
SNP_FB_0974556	AX-115193799
SNP_FB_0974570	AX-115193801
RosBREEDSNP_SNP_AG_33280114_Lg3_01667_MAF20_1660953_exon1	AX-115193990
RosBREEDSNP_SNP_AC_33321359_Lg3_01667_MAF10_MDP0000169320_exon2	AX-105176358
SNP_FB_0011104	AX-115184105
SNP_FB_0011101	AX-115184104
SNP_FB_0011083	AX-115184101
SNP_FB_0011080	AX-115184100
SNP_FB_0011077	AX-115184099
SNP_FB_0011075	AX-115184098
SNP_FB_0011074	AX-115184097
SNP_FB_0548692	AX-115193991
SNP_FB_0548708	AX-115193993
SNP_FB_0548714	AX-115193996
RosBREEDSNP_SNP_CA_33670772_Lg3_01014_MAF40_282614_exon1	AX-115193999
GDsnp01014	AX-105192684
RosBREEDSNP_SNP_CT_33672910_Lg3_01014_MAF30_1641420_exon5	AX-105178211
RosBREEDSNP_SNP_AG_33703347_Lg3_01014_MAF10_1641371_exon1	AX-115182292
SNP_FB_0010626	AX-115184092
SNP_FB_0010624	AX-115184091
SNP_FB_0010622	AX-115184090
SNP_FB_0010621	AX-115184089
SNP_FB_0010620	AX-115184088
SNP_FB_0010617	AX-115184087
SNP_FB_0010613	AX-115184085
SNP_FB_0010610	AX-115184084
SNP_FB_0551729	AX-115194039
SNP_FB_0551732	AX-115194040
SNP_FB_0551734	AX-115194041
SNP_FB_0551735	AX-115194042
SNP_FB_1118258	AX-115199310
SNP_FB_1118253	AX-115199306
SNP_FB_1118252	AX-115199305
SNP_FB_1118251	AX-115199304
SNP_FB_1106694	AX-115198989
SNP_FB_1106695	AX-115198990
SNP_FB_0810254	AX-115199292
RosBREEDSNP_SNP_AC_34431436_Lg3_02030_MAF20_MDP0000155220_exon12	AX-115181868
SNP_FB_1090246	AX-115193722
SNP_FB_1090248	AX-115193724
SNP_FB_1090254	AX-115193725
SNP_FB_1090256	AX-115193726
RosBREEDSNP_SNP_CT_34437600_Lg3_02030_MAF20_MDP0000155220_exon1	AX-115181870
RosBREEDSNP_SNP_AG_34439805_Lg3_02030_MAF50_1676194_exon1	AX-115181874
SNP_FB_1090287	AX-115193727
SNP_FB_1090288	AX-115193728
SNP_FB_0549670	AX-115194009
SNP_FB_0549674	AX-115194010
RosBREEDSNP_SNP_AG_34459777_Lg3_02030_MAF40_MDP0000286021_exon3	AX-105176164
SNP_FB_0550349	AX-115194016
SNP_FB_0550350	AX-115194017
SNP_FB_0550351	AX-115194018
SNP_FB_0975465	AX-115193877
SNP_FB_0975467	AX-115193879
SNP_FB_0975460	AX-115193875
RosBREEDSNP_SNP_GA_36468422_Lg3_RosCOS1799_MAF20_1663564_exon3	AX-105206762
SNP_FB_0552080	AX-115194052
SNP_FB_0552081	AX-115194053
SNP_FB_0552082	AX-115194054
RosBREEDSNP_SNP_CA_36475074_Lg3_RosCOS1799_MAF30_MDP0000264703_exon3	AX-115194051
SNP_FB_0552121	AX-115194060
RosBREEDSNP_SNP_CT_36483536_Lg3_RosCOS1799_MAF40_107803_exon1	AX-105215682
RosBREEDSNP_SNP_TG_36486314_Lg3_RosCOS1799_MAF40_MDP0000794885_exon4	AX-105191705
RosBREEDSNP_SNP_GA_36531985_Lg3_RosCOS1799_MAF10_1623791_exon2	AX-115181871
RosBREEDSNP_SNP_CA_36780856_Lg3_RosCOS3591_MAF50_1686094_exon2	AX-115182405
SNP_FB_0552734	AX-115194062
SNP_FB_0552753	AX-115194063
SNP_FB_0552771	AX-115194066
SNP_FB_0552782	AX-115194068
SNP_FB_1090550	AX-115193781
SNP_FB_0553327	AX-115194069
SNP_FB_0553333	AX-115194070
SNP_FB_0553338	AX-115194072
SNP_FB_0553340	AX-115194073
SNP_FB_0553342	AX-115194075
SNP_FB_0553343	AX-115194076
SNP_FB_0553344	AX-115194077
SNP_FB_0553348	AX-115194078
RosBREEDSNP_SNP_TG_37069303_Lg3_00664_MAF40_MDP0000320472_exon4	AX-105210454
GDsnp00664	AX-115181997
RosBREEDSNP_SNP_AG_37110581_Lg3_00664_MAF50_497449_exon2	AX-115182308
RosBREEDSNP_SNP_GT_37144010_Lg3_00664_MAF30_MDP0000319123_exon2	AX-115182764
SNP_FB_0976061	AX-115193897
SNP_FB_0976063	AX-115193899
SNP_FB_1090643	AX-115193791
SNP_FB_1090645	AX-115193792
SNP_FB_1090649	AX-115193793
SNP_FB_0554331	AX-115194080
SNP_FB_0554332	AX-115194081
SNP_FB_0554339	AX-115194082
SNP_FB_0554340	AX-115194083
SNP_FB_0554347	AX-115194086
SNP_FB_0554357	AX-115194090
GDsnp01822	AX-115182075
RosBREEDSNP_SNP_TC_37545191_Lg3_01822_MAF30_263823_exon1	AX-115182886
RosBREEDSNP_SNP_CT_37548828_Lg3_01822_MAF10_MDP0000275953_exon2	AX-105219693
SNP_FB_0557678	AX-115194151
SNP_FB_0557670	AX-115194150
SNP_FB_0557669	AX-115194149
SNP_FB_0557658	AX-115194144
SNP_FB_0557651	AX-115194141
SNP_FB_0557649	AX-115194140
SNP_FB_0554551	AX-115194098
SNP_FB_0554562	AX-115194100
SNP_FB_0554591	AX-115194105
RosBREEDSNP_SNP_TG_38255070_Lg3_snpCN897901_MAF50_405974_exon1	AX-115182948
RosBREEDSNP_SNP_AG_38257090_Lg3_snpCN897901_MAF10_MDP0000161765_exon2	AX-105179630
RosBREEDSNP_SNP_CA_38265327_Lg3_snpCN897901_MAF20_146428_exon2	AX-115182408
RosBREEDSNP_SNP_CT_38270178_Lg3_snpCN897901_MAF10_1638302_exon2	AX-105200020
RosBREEDSNP_SNP_GA_38273471_Lg3_snpCN897901_MAF50_1683481_exon5	AX-105182735
SNP_FB_0976350	AX-115193901
SNP_FB_0976351	AX-115193902
SNP_FB_0976353	AX-115193903
GDsnp00319	AX-105222709
RosBREEDSNP_SNP_AG_38459727_Lg3_00319_MAF40_MDP0000278460_exon11	AX-115182313
SNP_FB_0555678	AX-115194116
SNP_FB_0555681	AX-115194118
SNP_FB_0555682	AX-115194119
SNP_FB_0555705	AX-115194120
SNP_FB_0556152	AX-115194121
SNP_FB_0556155	AX-115194122
SNP_FB_0556161	AX-115194123
SNP_FB_0556171	AX-115194125
SNP_FB_0556174	AX-115194127
SNP_FB_0556179	AX-115194128
GDsnp01604	AX-115181867
SNP_FB_1090857	AX-115193818
SNP_FB_1090859	AX-115193819
SNP_FB_1090863	AX-115193820
SNP_FB_1090865	AX-115193821
SNP_FB_1090867	AX-115193822
SNP_FB_0556866	AX-115194131
SNP_FB_0556872	AX-115194132
RosBREEDSNP_SNP_CT_39129145_Lg3_6910_MAF30_6910_exon1	AX-105203809
RosBREEDSNP_SNP_GT_39129174_Lg3_6910_MAF20_6910_exon1	AX-115194139
SNP_FB_0556882	AX-115194135
SNP_FB_0556901	AX-115194136
SNP_FB_0556908	AX-115194137
SNP_FB_0797962	AX-115199089
SNP_FB_0797959	AX-115199088
SNP_FB_0797947	AX-115199086
SNP_FB_0797934	AX-115199084
SNP_FB_0797930	AX-115199082
SNP_FB_0464433	AX-115192376
SNP_FB_0797528	AX-115199080
SNP_FB_0797507	AX-115199076
SNP_FB_0797504	AX-115199075
SNP_FB_0797233	AX-115199074
SNP_FB_0797232	AX-115199073
SNP_FB_0797221	AX-115199071
SNP_FB_0797218	AX-115199070
SNP_FB_0797211	AX-115199067
SNP_FB_0797210	AX-115199066
SNP_FB_0797205	AX-115199064
SNP_FB_0796952	AX-115199060
SNP_FB_0796949	AX-115199059
SNP_FB_0796947	AX-115199058
SNP_FB_1046084	AX-115198731
SNP_FB_1046081	AX-115198730
SNP_FB_1046079	AX-115198729
SNP_FB_1046078	AX-115198728
SNP_FB_1045751	AX-115198720
SNP_FB_1045741	AX-115198718
SNP_FB_1045736	AX-115198717
SNP_FB_1045734	AX-115198716
SNP_FB_0795866	AX-115199042
SNP_FB_0795858	AX-115199041
SNP_FB_0795854	AX-115199040
SNP_FB_0795847	AX-115199038
SNP_FB_0795840	AX-115199037
SNP_FB_0904739	AX-115189360
SNP_FB_0904741	AX-115189362
SNP_FB_0904782	AX-115189370
SNP_FB_0904787	AX-115189372
SNP_FB_0904796	AX-115189374
SNP_FB_0905063	AX-115189381
SNP_FB_0905064	AX-115189382
SNP_FB_0798173	AX-115199099
SNP_FB_0798161	AX-115199096
SNP_FB_0798159	AX-115199095
SNP_FB_0798158	AX-115199094
SNP_FB_0798152	AX-115199093
SNP_FB_0454152	AX-115192186
RosBREEDSNP_SNP_AC_823910_Lg4_01597_MAF20_523412_exon1	AX-105213347
RosBREEDSNP_SNP_AG_830930_Lg4_01597_MAF30_1668681_exon1	AX-105176067
SNP_FB_0558611	AX-115194186
SNP_FB_0558614	AX-115194187
RosBREEDSNP_SNP_CT_849833_Lg4_01597_MAF40_666094_exon2	AX-115194192
SNP_FB_0558616	AX-115194188
SNP_FB_0558624	AX-115194189
SNP_FB_0558628	AX-115194190
RosBREEDSNP_SNP_GA_853788_Lg4_01597_MAF10_1618697_exon3	AX-105209726
RosBREEDSNP_SNP_CT_860737_Lg4_01597_MAF10_1664898_exon2	AX-105202960
SNP_FB_1091001	AX-115194890
SNP_FB_0559404	AX-115194193
SNP_FB_0559406	AX-115194194
SNP_FB_0559416	AX-115194197
SNP_FB_0559418	AX-115194198
SNP_FB_0559419	AX-115194199
SNP_FB_0559423	AX-115194200
SNP_FB_0246379	AX-115189011
SNP_FB_0559805	AX-115194201
SNP_FB_0559807	AX-115194202
SNP_FB_0559825	AX-115194206
SNP_FB_0559829	AX-115194207
SNP_FB_0559832	AX-115194208
SNP_FB_0559833	AX-115194209
SNP_FB_0559837	AX-115194210
SNP_FB_0559838	AX-115194211
SNP_FB_0353159	AX-115190928
SNP_FB_0353160	AX-115190929
SNP_FB_0353164	AX-115190930
SNP_FB_0353170	AX-115190932
SNP_FB_1091117	AX-115194182
SNP_FB_1091120	AX-115194184
SNP_FB_1091121	AX-115194185
SNP_FB_0560731	AX-115194223
RosBREEDSNP_SNP_GT_2760781_Lg4_RosCOS2404_MAF20_MDP0000147445_exon1	AX-115194230
SNP_FB_0560738	AX-115194226
SNP_FB_0560739	AX-115194227
SNP_FB_0560740	AX-115194228
SNP_FB_0276809	AX-115189542
SNP_FB_0276810	AX-115189543
SNP_FB_0276811	AX-115189544
SNP_FB_0276835	AX-115189546
SNP_FB_0276838	AX-115189547
SNP_FB_1091272	AX-115194234
SNP_FB_1091276	AX-115194235
SNP_FB_1091277	AX-115194236
SNP_FB_1091278	AX-115194237
SNP_FB_0561837	AX-115194247
SNP_FB_0561843	AX-115194248
SNP_FB_1115384	AX-115194859
SNP_FB_1115385	AX-115194860
SNP_FB_1115390	AX-115194861
SNP_FB_1115409	AX-115194862
SNP_FB_0562289	AX-115194250
SNP_FB_0562298	AX-115194251
SNP_FB_0562306	AX-115194252
SNP_FB_0562310	AX-115194254
SNP_FB_0562311	AX-115194255
SNP_FB_0562317	AX-115194257
SNP_FB_0562322	AX-115194258
SNP_FB_0562324	AX-115194259
SNP_FB_0563187	AX-115194265
RosBREEDSNP_SNP_CT_4578560_Lg4_00705_MAF20_MDP0000176523_exon9	AX-115194271
RosBREEDSNP_SNP_CT_4580974_Lg4_00705_MAF10_MDP0000244070_exon1	AX-105222015
RosBREEDSNP_SNP_CT_4605949_Lg4_00705_MAF20_1678001_exon2	AX-105194468
SNP_FB_0563348	AX-115194272
RosBREEDSNP_SNP_GT_4621611_Lg4_00705_MAF30_MDP0000171750_exon5	AX-105220227
SNP_FB_0563353	AX-115194273
SNP_FB_0563362	AX-115194275
SNP_FB_0563366	AX-115194276
RosBREEDSNP_SNP_GT_4625426_Lg4_00705_MAF50_1676956_exon1	AX-115194280
SNP_FB_0563367	AX-115194277
SNP_FB_0979340	AX-115194344
RosBREEDSNP_SNP_AG_4838321_Lg4_snpCO576145_MAF20_1639247_exon4	AX-105187379
RosBREEDSNP_SNP_GA_4844832_Lg4_snpCO576145_MAF30_MDP0000127501_exon10	AX-105180279
SNP_FB_0979603	AX-115194353
SNP_FB_0564737	AX-115194282
SNP_FB_0564738	AX-115194283
SNP_FB_0564740	AX-115194284
SNP_FB_0564745	AX-115194285
SNP_FB_0564748	AX-115194286
SNP_FB_0564749	AX-115194287
SNP_FB_0564760	AX-115194289
RosBREEDSNP_SNP_GA_5335202_Lg4_325236_MAF30_325236_exon1	AX-105198940
SNP_FB_0005955	AX-115184019
SNP_FB_0005956	AX-115184020
SNP_FB_0005957	AX-115184021
SNP_FB_0005958	AX-115184022
SNP_FB_0005963	AX-115184023
SNP_FB_0005966	AX-115184024
SNP_FB_0005974	AX-115184025
SNP_FB_0005980	AX-115184026
SNP_FB_0825851	AX-115184135
SNP_FB_0825855	AX-115184136
SNP_FB_0826183	AX-115184147
SNP_FB_0826185	AX-115184148
SNP_FB_0826186	AX-115184149
SNP_FB_0826200	AX-115184150
SNP_FB_0826218	AX-115184152
SNP_FB_0826219	AX-115184153
SNP_FB_0826221	AX-115184154
SNP_FB_1061180	AX-115186581
SNP_FB_1061168	AX-115186579
SNP_FB_1061167	AX-115186578
SNP_FB_0663352	AX-115196338
SNP_FB_0663376	AX-115196340
SNP_FB_0663394	AX-115196342
SNP_FB_0565086	AX-115194291
SNP_FB_0565094	AX-115194294
SNP_FB_0565100	AX-115194295
SNP_FB_0565104	AX-115194296
SNP_FB_0565117	AX-115194298
SNP_FB_0565138	AX-115194300
RosBREEDSNP_SNP_GA_5884301_Lg4_02263_MAF50_749161_exon1	AX-115181887
RosBREEDSNP_SNP_AC_5920541_Lg4_02263_MAF20_1618391_exon2	AX-105222636
SNP_FB_0980060	AX-115194448
SNP_FB_0980065	AX-115194449
SNP_FB_0980068	AX-115194450
SNP_FB_0565414	AX-115194303
SNP_FB_0565419	AX-115194305
SNP_FB_0565420	AX-115194306
SNP_FB_0565427	AX-115194307
SNP_FB_0565434	AX-115194308
SNP_FB_0566754	AX-115194319
SNP_FB_0566755	AX-115194320
SNP_FB_0566757	AX-115194322
SNP_FB_0566765	AX-115194325
SNP_FB_0566774	AX-115194326
SNP_FB_0566775	AX-115194327
SNP_FB_0812223	AX-115199343
SNP_FB_0812225	AX-115199344
SNP_FB_0812226	AX-115199345
SNP_FB_0812227	AX-115199346
SNP_FB_0812238	AX-115199349
SNP_FB_0812239	AX-115199350
SNP_FB_0812240	AX-115199351
SNP_FB_0811643	AX-115199341
SNP_FB_0811631	AX-115199339
SNP_FB_0811630	AX-115199338
SNP_FB_0811626	AX-115199337
SNP_FB_0811624	AX-115199336
SNP_FB_0811272	AX-115199332
SNP_FB_0811264	AX-115199331
SNP_FB_0811258	AX-115199330
SNP_FB_0811248	AX-115199328
SNP_FB_0712580	AX-115197339
SNP_FB_0567463	AX-115194337
SNP_FB_0567466	AX-115194338
SNP_FB_0567469	AX-115194339
SNP_FB_0567480	AX-115194340
RosBREEDSNP_SNP_TC_7180850_Lg4_00363_MAF10_MDP0000170488_exon8	AX-105186145
SNP_FB_0567493	AX-115194341
RosBREEDSNP_SNP_CA_7202056_Lg4_00363_MAF40_1647328_exon1	AX-105214647
RosBREEDSNP_SNP_GA_7204908_Lg4_00363_MAF30_376770_exon1	AX-115194352
SNP_FB_0567548	AX-115194351
RosBREEDSNP_SNP_AG_7224249_Lg4_00363_MAF40_1679990_exon1	AX-105221500
GDsnp00363	AX-105215093
SNP_FB_0568365	AX-115194354
SNP_FB_0568367	AX-115194356
SNP_FB_0615611	AX-115195377
SNP_FB_0615599	AX-115195376
SNP_FB_0615598	AX-115195375
SNP_FB_0615595	AX-115195374
SNP_FB_0615594	AX-115195373
SNP_FB_0615581	AX-115195369
SNP_FB_0980441	AX-115194576
SNP_FB_0569649	AX-115194385
SNP_FB_0569666	AX-115194389
SNP_FB_0569675	AX-115194391
SNP_FB_0569678	AX-115194392
SNP_FB_0569685	AX-115194393
[truncated: 8,322 more rows]
