# Supplementary material for: AxioSAFE: an accessible, semi-automatic filtering tool for the curation of genotyping datasets
Source: Bioinform Adv. 2026 Feb 19;6(1):vbag062. doi: 10.1093/bioadv/vbag062 (PMC12967218; doi:10.1093/bioadv/vbag062)
Supplement: vbag062_Supplementary_Data [file vbag062_supplementary_data.zip › Supplementary Table 1.xlsx]

## Sheet: Foglio1
SNP Class	480K dataset	390K dataset	SNPs in Common	Discrepancies
Original SNPs	487249	389892	389892	-
PASSED SNPs	366871	366863	366863	8 SNPs unique to the 480K dataset
CALL_RATE_AXIOSAFE	23634	0	0	-
HOM_HOM_CLUSTERIZATION	1114	1082	1082	42 SNPs unique to the 480K dataset
UDC_CLUSTER_DISTRIBUTION	5804	4777	4777	1027 SNPs unique to the 480K dataset
MONO_HIGH_RESOLUTION	4660	4660	0	-
FLD_MAIN_VALUE_RANGE	25462	0	0	-
FLD_HOMOZYGOUS_VALUE_RANGE	102	0	0	-
HETSO_FILTER	15208	0	0	-
HOMRO_FILTER	7330	0	0	-
VARIANCE_FILTER	24566	14	14	24552 SNPs unique to the 480K dataset
SUBCLUSTERING_FILTER	12498	12496	12496	2 SNPs unique to the 480K dataset
-			Samples in Common
Original Samples	187	187	187	-
PASSED samples	185	185	185	-
Samples filtered as non-diploids	0	0	0	-
Samples filtered as duplicates	2	2	2	-
LEGEND
480K dataset: 487249 SNPs from (Bianco et al 2016)
366K dataset: 389892 SNPs. Result of the application of Axiom Analysis Suite filters on the 480K dataset.
SNPs in common: for each row, the number of SNPs that are in common between the two sets is reported.
Discrepancies: when numbers differ, the SNPs counts for SNPs that are only found in either the 480K or 390K dataset are reported.
