# Supplementary material for: AxioSAFE: an accessible, semi-automatic filtering tool for the curation of genotyping datasets
Source: Bioinform Adv. 2026 Feb 19;6(1):vbag062. doi: 10.1093/bioadv/vbag062 (PMC12967218; doi:10.1093/bioadv/vbag062)
Supplement: vbag062_Supplementary_Data [file vbag062_supplementary_data.zip › Supplementary Table 2.xlsx]

## Sheet: Foglio1
Parent 1	Parent 2	Offspring	ME 480K	ME 390K	ME 366K	ME 363K	ME 10K (Volk et al 2022)	ME 7946 SNPs subset (Volk et al 2022)
Fuji_G09_AFFY1_141014CEL	X6553_C01_AFFY14_081214CEL	FuPi_043_A08_AFFY2-111214CEL	7569	2452	1483	562	166	15
Fuji_G09_AFFY1_141014CEL	X6553_C01_AFFY14_081214CEL	FuPi_045_B08_AFFY2-111214CEL	7843	2401	1451	619	191	26
Fuji_G09_AFFY1_141014CEL	X6553_C01_AFFY14_081214CEL	FuPi_048_C08_AFFY2-111214CEL	9179	3020	2022	1103	181	21
Fuji_G09_AFFY1_141014CEL	X6553_C01_AFFY14_081214CEL	FuPi_049_D08_AFFY2-111214CEL	7373	2327	1390	591	186	21
Fuji_G09_AFFY1_141014CEL	X6553_C01_AFFY14_081214CEL	FuPi_050_E08_AFFY2-111214CEL	7948	2515	1524	751	176	22
Fuji_G09_AFFY1_141014CEL	X6553_C01_AFFY14_081214CEL	FuPi_052_F08_AFFY2-111214CEL	7898	2506	1496	741	186	25
Fuji_G09_AFFY1_141014CEL	X6553_C01_AFFY14_081214CEL	FuPi_053_G08_AFFY2-111214CEL	7818	2296	1329	543	193	17
Fuji_G09_AFFY1_141014CEL	X6553_C01_AFFY14_081214CEL	FuPi_054_H08_AFFY2-111214CEL	8231	2637	1639	742	167	19
Fuji_G09_AFFY1_141014CEL	X6553_C01_AFFY14_081214CEL	FuPi_055_A12_AFFY2-111214CEL	7559	2461	1484	575	161	27
Fuji_G09_AFFY1_141014CEL	X6553_C01_AFFY14_081214CEL	FuPi_056_B12_AFFY2-111214CEL	7640	2377	1407	614	197	20
Fuji_G09_AFFY1_141014CEL	X6553_C01_AFFY14_081214CEL	FuPi_057_C12_AFFY2-111214CEL	7783	2312	1342	563	186	19
Fuji_G09_AFFY1_141014CEL	X6553_C01_AFFY14_081214CEL	FuPi_059_D12_AFFY2-111214CEL	8287	2605	1598	758	176	19
Fuji_G09_AFFY1_141014CEL	X6553_C01_AFFY14_081214CEL	FuPi_060_E12_AFFY2-111214CEL	7057	2117	1188	471	177	13
Fuji_G09_AFFY1_141014CEL	X6553_C01_AFFY14_081214CEL	FuPi_061_F12_AFFY2-111214CEL	8771	2703	1684	881	197	22
Fuji_G09_AFFY1_141014CEL	X6553_C01_AFFY14_081214CEL	FuPi_062_G12_AFFY2-111214CEL	7704	2369	1401	574	170	20
Fuji_G09_AFFY1_141014CEL	X6553_C01_AFFY14_081214CEL	FuPi_063_H12_AFFY2-111214CEL	8189	2469	1465	710	198	22
Fuji_G09_AFFY1_141014CEL	X6553_C01_AFFY14_081214CEL	FuPi_085_A09_AFFY1_141014CEL	8164	2550	1569	674	167	15
Fuji_G09_AFFY1_141014CEL	X6553_C01_AFFY14_081214CEL	FuPi_088_B09_AFFY1_141014CEL	7730	2494	1516	648	179	23
Fuji_G09_AFFY1_141014CEL	X6553_C01_AFFY14_081214CEL	FuPi_092_A07_AFFY1_141014CEL	7782	2482	1482	679	159	21
Fuji_G09_AFFY1_141014CEL	X6553_C01_AFFY14_081214CEL	FuPi_093_B07_AFFY1_141014CEL	7862	2483	1514	702	177	20
Fuji_G09_AFFY1_141014CEL	X6553_C01_AFFY14_081214CEL	FuPi_094_C07_AFFY1_141014CEL	8090	2593	1578	743	185	22
Fuji_G09_AFFY1_141014CEL	X6553_C01_AFFY14_081214CEL	FuPi_095_D07_AFFY1_141014CEL	7196	2243	1305	528	169	16
Fuji_G09_AFFY1_141014CEL	X6553_C01_AFFY14_081214CEL	FuPi_097_E07_AFFY1_141014CEL	7724	2387	1439	632	167	18
Fuji_G09_AFFY1_141014CEL	X6553_C01_AFFY14_081214CEL	FuPi_099_F07_AFFY1_141014CEL	7960	2446	1446	652	191	26
Fuji_G09_AFFY1_141014CEL	X6553_C01_AFFY14_081214CEL	FuPi_100_G07_AFFY1_141014CEL	7275	2248	1281	476	166	17
Fuji_G09_AFFY1_141014CEL	X6553_C01_AFFY14_081214CEL	FuPi_103_H07_AFFY1_141014CEL	7499	2402	1452	545	152	18
Fuji_G09_AFFY1_141014CEL	X6553_C01_AFFY14_081214CEL	FuPi_104_C09_AFFY1_141014CEL	7712	2550	1566	667	162	18
Fuji_G09_AFFY1_141014CEL	X6553_C01_AFFY14_081214CEL	FuPi_106_D09_AFFY1_141014CEL	7320	2426	1453	584	170	17
Fuji_G09_AFFY1_141014CEL	X6553_C01_AFFY14_081214CEL	FuPi_107_E09_AFFY1_141014CEL	8012	2560	1568	665	164	15
Fuji_G09_AFFY1_141014CEL	X6553_C01_AFFY14_081214CEL	FuPi_108_F09_AFFY1_141014CEL	7491	2318	1364	535	158	14
DCA_D28_B03_AFFY1_141014CEL	X0972-2_H07_AFFY2-111214CEL	GDR002_F03_AFFY1_141014CEL	9133	2785	1744	598	161	17
DCA_D28_B03_AFFY1_141014CEL	X0972-2_H07_AFFY2-111214CEL	GDR003_A04_AFFY2-111214CEL	9642	3074	1940	655	156	24
DCA_D28_B03_AFFY1_141014CEL	X0972-2_H07_AFFY2-111214CEL	GDR004_B04_AFFY2-111214CEL	10323	3362	2251	1073	181	29
DCA_D28_B03_AFFY1_141014CEL	X0972-2_H07_AFFY2-111214CEL	GDR005_C03_AFFY1_141014CEL	8976	2827	1760	602	172	24
DCA_D28_B03_AFFY1_141014CEL	X0972-2_H07_AFFY2-111214CEL	GDR007_C04_AFFY2-111214CEL	8926	2781	1686	650	169	23
DCA_D28_B03_AFFY1_141014CEL	X0972-2_H07_AFFY2-111214CEL	GDR008_D04_AFFY2-111214CEL	9686	2841	1731	636	160	12
DCA_D28_B03_AFFY1_141014CEL	X0972-2_H07_AFFY2-111214CEL	GDR009_D03_AFFY1_141014CEL	9346	2888	1788	646	169	23
DCA_D28_B03_AFFY1_141014CEL	X0972-2_H07_AFFY2-111214CEL	GDR011_E03_AFFY1_141014CEL	9304	2982	1883	719	170	20
DCA_D28_B03_AFFY1_141014CEL	X0972-2_H07_AFFY2-111214CEL	GDR014_E04_AFFY2-111214CEL	9333	2903	1811	643	157	23
DCA_D28_B03_AFFY1_141014CEL	X0972-2_H07_AFFY2-111214CEL	GDR015_F04_AFFY2-111214CEL	10350	3418	2257	1114	175	23
DCA_D28_B03_AFFY1_141014CEL	X0972-2_H07_AFFY2-111214CEL	GDR016_G03_AFFY1_141014CEL	9351	2747	1642	524	178	20
DCA_D28_B03_AFFY1_141014CEL	X0972-2_H07_AFFY2-111214CEL	GDR018_G04_AFFY2-111214CEL	8874	2797	1719	657	159	16
DCA_D28_B03_AFFY1_141014CEL	X0972-2_H07_AFFY2-111214CEL	GDR019_H04_AFFY2-111214CEL	9245	2869	1786	688	184	28
DCA_D28_B03_AFFY1_141014CEL	X0972-2_H07_AFFY2-111214CEL	GDR020_H03_AFFY1_141014CEL	9170	2936	1864	710	161	21
DCA_D28_B03_AFFY1_141014CEL	X0972-2_H07_AFFY2-111214CEL	GDR021_A05_AFFY1_141014CEL	9582	2864	1737	582	166	18
DCA_D28_B03_AFFY1_141014CEL	X0972-2_H07_AFFY2-111214CEL	GDR022_B05_AFFY1_141014CEL	9417	2986	1852	762	172	17
DCA_D28_B03_AFFY1_141014CEL	X0972-2_H07_AFFY2-111214CEL	GDR023_A10_AFFY2-111214CEL	9417	3007	1894	664	168	18
DCA_D28_B03_AFFY1_141014CEL	X0972-2_H07_AFFY2-111214CEL	GDR024_C05_AFFY1_141014CEL	9429	2997	1908	707	188	30
DCA_D28_B03_AFFY1_141014CEL	X0972-2_H07_AFFY2-111214CEL	GDR025_B10_AFFY2-111214CEL	8743	2664	1598	543	161	24
DCA_D28_B03_AFFY1_141014CEL	X0972-2_H07_AFFY2-111214CEL	GDR027_E05_AFFY1_141014CEL	9736	2971	1807	634	173	17
DCA_D28_B03_AFFY1_141014CEL	X0972-2_H07_AFFY2-111214CEL	GDR028_F05_AFFY1_141014CEL	9149	2831	1716	607	163	21
DCA_D28_B03_AFFY1_141014CEL	X0972-2_H07_AFFY2-111214CEL	GDR029_C10_AFFY2-111214CEL	9361	2920	1806	697	179	18
DCA_D28_B03_AFFY1_141014CEL	X0972-2_H07_AFFY2-111214CEL	GDR032_D10_AFFY2-111214CEL	8851	2679	1607	529	167	21
DCA_D28_B03_AFFY1_141014CEL	X0972-2_H07_AFFY2-111214CEL	GDR036_G05_AFFY1_141014CEL	9031	2886	1775	618	177	25
DCA_D28_B03_AFFY1_141014CEL	X0972-2_H07_AFFY2-111214CEL	GDR038_H05_AFFY1_141014CEL	9533	3019	1898	701	169	20
DCA_D28_B03_AFFY1_141014CEL	X0972-2_H07_AFFY2-111214CEL	GDR040_E10_AFFY2-111214CEL	9786	3194	1991	774	174	23
DCA_D28_B03_AFFY1_141014CEL	X0972-2_H07_AFFY2-111214CEL	GDR050_F10_AFFY2-111214CEL	9526	3048	1931	841	179	25
DCA_D28_B03_AFFY1_141014CEL	X0972-2_H07_AFFY2-111214CEL	GDR051_G10_AFFY2-111214CEL	9411	3013	1927	682	168	24
DCA_D28_B03_AFFY1_141014CEL	X0972-2_H07_AFFY2-111214CEL	GDR056_H10_AFFY2-111214CEL	8618	2822	1764	608	155	18
DCA_D28_B03_AFFY1_141014CEL	X0972-2_H07_AFFY2-111214CEL	GDR152_D05_AFFY1_141014CEL	8914	2818	1720	629	152	22
LEGEND
Parent1, Parent2, Offspring: parental relationship trios considered for the Mendel error evaluation analysis. The mendelian errors computed in this file refer to sample trios.
ME 480K: Mendel error count for the original, unfiltered genotyping dataset from the 480K SNP array analysis; 487249 SNPs.
ME 390K: Mendel error count for the genotyping dataset with applied filters by the Thermofisher Axiom Analysis Suite software; 389892 SNPs.
ME 366K: Mendel error count for the filtered genotyping dataset curated through AxioSAFE, starting from the 390K dataset; 366863 SNPs.
ME 363K: Mendel error count for the filtered genotyping dataset curated through AxioSAFE, starting from the 390K dataset and including the filter command 'filterp' for filtering out SNPs based on the Mendel error report per SNP.
ME 10K: 10314 SNPs from the (Volk et al 2022) set of robust Infinium SNPs. The original dataset comprises 10321 SNPs, but we test here the 10314 for which we have Axiom IDs available. For a full list of the SNPs, see Supplementary Table 3.
ME 7946: 7946 SNPs, subset of the (Volk et al 2022) set of robust Infinum SNPs; this subset only includes SNPs that were curated via AxioSAFE, e.g. are included in the 366K dataset.
X6553: Pinova	DCA_D28: Renetta	X0972-2: Golden Delicious
